# Supplementary material for: Aqp4a and Trpv4 mediate regulatory cell volume increase for swimming maintenance of marine fish spermatozoa
Source: Cell Mol Life Sci. 2024 Jul 6;81(1):285. doi: 10.1007/s00018-024-05341-w (PMC11335209; doi:10.1007/s00018-024-05341-w)
Supplement: Supplementary file 4 — Supplementary Material 4 [file 18_2024_5341_MOESM4_ESM.xlsx]

## Sheet: 1d-f
1d
WGA intensity (FLUO)		Fish 1				Fish 2				Fish 3
	seconds	a	b	c	mean	a	b	c	mean	a	b	c	mean
	0	43444	43409	40481	42444.7	41682	41862	41875	41806.3	41098	40191	41397	40895.3
SW+IgG	10	34229	35074	34818	34707	34635	34272	34878	34595	31197	31096	33548	31947
	30	35622	34302	38309	36077.7	35307	39759	35424	36830	34514	33374	35848	34578.7
	60	42950	42395	41213	42186	37657	39161	41568	39462	39587	39232	42252	40357
	120	43368	42340	41811	42506.3	40562	42576	42070	41736	41548	40679	42018	41415
SW+a-Aqp1aa	10	42221	42780	43422	42807.7	39026	39318	39610	39318	38467	38507	38547	38507
	30	41309	40526	39743	40526	37887	37393	38380	37886.7	40323	40836	41091	40750
	60	40746	40995	40538	40759.7	41729	38101	41753	40527.7	40404	43523	38600	40842.3
	120	43332	41732	43357	42807	42496	40052	40704	41084	40918	37279	40641	39612.7
1e
FURA2 ratio 340/380
NAM	sec	Fish 1			Fish 2			Fish 3			Fish 4
	time	1	2	3	1	2	3	1	2	3	1	2	3
	0	0.973547	1.04372	1.06252	1.06307	1.03924	1.04989	1.0215	1.01132	1.02185	0.942897	0.940093	0.954153
	10	0.973547	1.04372	1.06252	1.06307	1.03924	1.04989	1.0215	1.01132	1.02185	0.942897	0.940093	0.954153
	30	1.01892	1.01879	1.01873	1.04025	1.06981	1.05435	1.03622	1.03585	1.00982	0.960393	0.928688	0.960537
	60	1.01901	1.01696	1.02093	1.08948	1.04162	1.05738	1.04745	1.04095	1.03512	0.95266	0.933251	0.940484
	120	1.01541	0.990448	0.989502	1.03286	1.05146	1.03783	1.02286	1.00138	1.04222	0.954827	0.956618	0.954921
SW+IgG	10	2.12388	2.18994	2.1076	2.08339	2.08116	2.08537	2.02469	2.04643	2.02999	1.97401	1.92312	1.97147
	30	2.11774	2.25159	2.16589	2.14727	2.0781	2.11269	2.21508	2.17598	2.2032	1.90959	1.98275	2.0169
	60	2.28306	2.35346	2.20361	2.3271	2.33358	2.39717	2.60608	2.51324	2.53966	2.03296	2.03745	2.05943
	120	2.35647	2.50091	2.31203	2.79177	2.78531	2.81041	3.17754	3.08923	3.09425	2.44586	2.44335	2.39307
SW+a-Aqp1aa	10	1.0593	1.05689	1.06067	1.0483	1.04373	1.02952	1.26168	1.23896	1.22515	1.0818	1.06433	1.09193
	30	1.05556	1.06132	1.05137	1.04856	1.0331	1.03454	1.252	1.23321	1.26606	1.07805	1.0812	1.05161
	60	1.05143	1.04656	1.04308	1.06555	1.01125	1.03248	1.24475	1.23362	1.27285	1.06038	1.05543	1.07703
	120	1.10011	1.05558	1.06305	1.04824	1.01697	1.03089	1.24212	1.24767	1.26272	1.06071	1.07694	1.05865
1f
% Motility
	SW+IgG						SW+a-Aqp1aa
TIME (sec)	Fish 1	Fish 2	Fish 3	Fish 4	Fish 5	Fish 6	Fish 1	Fish 2	Fish 3	Fish 4	Fish 5	Fish 6
2	88.3333	86.6667	79	88	90.6667	83.3333	66.6667	52.6667	66.6667	60.3333	49.3333	40.3333
10	88	86	78	90.5	88	87	49.6667	35	60.3333	45.3333	40.3333	39
30	83	85	75	84	60	81	32.3333	17	28	35	21.3333	19
60	55	67	64	38	31	33	5	11	6.66667	14	5.33333	6
120	11	19.3333	18	8.33333	5.66667	2.66667	0	2.66667	0.333333	0	0.666667	0

## Sheet: 1g-i
1g
WGA intensity (FLUO)		Fish 1			Fish 2			Fish 3
	seconds	a	b	c	a	b	c	a	b	c
	0	43444	43409	40481	41682	41862	41875	41098	40191	41397
SW	10	34713	34542	33914	32052	31409	34519	26634	31830	31690
	30	35150	37896	37186	34319	34457	35987	32006	32811	34321
	60	42944	40886	41377	38895	40945	39046	38676	39490	39949
	120	42881	42788	42345	41189	40231	40078	42319	42721	40550
SUCROSE	10	18783	17693	18499	21326	21159	22066	16745	16380	16336
	30	19806	19937	20069	21810	21910	22010	15666	19656	15840
	60	18707	19307	19235	20765	22874	23151	17576	16051	16432
	120	20637	21378	21047	22099	22052	21655	19608	16468	18654
1h
FURA2 ratio 340/380
	NAM					SW					Suc
TIME (sec)	Fish 1	Fish 2	Fish 3	Fish 4	Fish 5	Fish 1	Fish 2	Fish 3	Fish 4	Fish 5	Fish 1	Fish 2	Fish 3	Fish 4	Fish 5
0	2.24438	2.18675	2.20479	2.18994	2.0069	2.24438	2.18675	2.20479	2.18994	2.0069	2.24438	2.18675	2.20479	2.18994	2.0069
10	2.1808	2.16224	2.2372	2.11878	2.18342	2.45665	2.34167	2.56857	2.30716	2.40235	2.37736	2.2866	2.34528	2.36039	2.49843
30	2.20222	2.16799	2.21925	2.09945	2.18799	2.51567	2.54722	2.62155	2.47564	2.52675	2.39048	2.26852	2.40128	2.39013	2.4858
60	2.28693	2.02381	2.18229	2.19663	2.22762	2.64023	2.67112	2.72981	2.64637	2.67711	2.41784	2.31056	2.33546	2.44689	2.62963
120	2.21858	2.06799	2.30081	2.1942	2.19107	3.17117	3.30312	3.23324	3.44304	3.29023	2.3653	2.32508	2.33228	2.40645	2.45123
1i
% Motility
	SW					Sucrose
TIME (sec)	Fish 1	Fish 2	Fish 3	Fish 4	Fish 1	Fish 2	Fish 3	Fish 4
2	96	97	93	88	95	89	91	92
10	98	97	90	88	94	85	92	89
30	96	95	83	91	89	71	85	75
60	82	68	74	75	60	46	43	33
120	21	18	22	20	3	9	7	3

## Sheet: 4B
Uninjected		Aqp4a-M43		Trpv4_v1		Trpv4_v2		Trpv4_v10		Aqp4a-M43+Trpv4_1		Aqp4a-M43+Trpv4_2		Aqp4a-M43+Trpv4_10
X	Y	X	Y	X	Y	X	Y	X	Y	X	Y	X	Y	X	Y
3125	175191	7109	206510	7109	240974	3125	205263	3125	182221	7109	247879	3125	172596	3110	210284
3156	175186	7156	206489	7156	240974	3156	205261	3156	182215	7156	247914	3156	172616	3141	210301
3203	175197	7187	206473	7188	240988	3203	205270	3203	182206	7188	247935	3203	172633	3188	210307
3234	175193	7234	206472	7234	240972	3234	205275	3234	182186	7234	247891	3250	172633	3219	210296
3281	175199	7265	206503	7266	240953	3281	205287	3281	182200	7266	247855	3281	172617	3266	210296
3312	175196	7312	206509	7313	240934	3313	205274	3312	182220	7313	247861	3328	172603	3297	210295
3359	175186	7359	206517	7344	240944	3359	205270	3359	182219	7344	247863	3359	172617	3344	210321
3406	175177	7390	206512	7391	240957	3406	205265	3390	182215	7391	247867	3406	172601	3391	210314
3437	175183	7437	206472	7438	240968	3438	205244	3437	182192	7422	247879	3437	172610	3422	210319
3484	175184	7468	206478	7469	240989	3484	205257	3484	182198	7469	247918	3484	172618	3469	210335
3516	175185	7515	206475	7516	240991	3516	205272	3515	182207	7516	247924	3515	172640	3500	210327
3562	175184	7546	206482	7547	240977	3563	205269	3562	182196	7547	247908	3562	172606	3547	210317
3594	175184	7593	206493	7594	240952	3594	205271	3593	182215	7594	247898	3609	172627	3578	210313
3641	175196	7625	206524	7625	240933	3641	205265	3640	182218	7625	247865	3640	172625	3625	210324
3687	175201	7671	206538	7672	240940	3688	205248	3671	182217	7672	247869	3687	172613	3672	210338
3719	175198	7718	206514	7719	240945	3719	205241	3718	182219	7703	247873	3718	172600	3703	210340
3766	175197	7750	206487	7750	240964	3766	205254	3750	182232	7750	247879	3765	172617	3750	210340
3797	175192	7796	206477	7797	240979	3797	205264	3796	182209	7781	247898	3797	172610	3782	210333
3844	175186	7828	206482	7828	240954	3844	205269	3843	182210	7828	247882	3843	172617	3828	210334
3875	175184	7875	206501	7875	240921	3875	205272	3875	182209	7875	247879	3890	172616	3860	210328
3922	175188	7906	206529	7906	240918	3922	205264	3921	182217	7906	247862	3922	172610	3907	210328
3953	175184	7953	206529	7953	240906	3953	205273	3953	182224	7953	247836	3968	172595	3938	210336
4000	175186	7984	206539	7984	240928	4000	205254	4000	182224	7984	247846	4000	172577	3985	210336
4047	175183	8031	206511	8031	240943	4047	205254	4031	182221	8031	247871	4047	172602	4032	210346
4078	175183	8078	206493	8078	240961	4078	205262	4078	182230	8063	247895	4078	172605	4063	210343
4125	175192	8109	206472	8109	240953	4125	205263	4125	182216	8109	247869	4125	172590	4110	210337
4156	175194	8156	206467	8156	240933	4156	205268	4156	182206	8156	247855	4156	172621	4141	210319
4203	175201	8187	206460	8188	240916	4203	205262	4203	182215	8188	247851	4203	172623	4188	210328
4234	175195	8234	206507	8234	240914	4234	205261	4234	182228	8234	247849	4250	172593	4219	210323
4281	175190	8265	206513	8266	240930	4281	205251	4281	182228	8266	247864	4281	172610	4266	210342
4312	175180	8312	206487	8313	240939	4313	205246	4312	182230	8313	247875	4328	172612	4297	210340
4359	175191	8359	206458	8344	240949	4359	205258	4359	182225	8344	247907	4359	172613	4344	210331
4406	175197	8390	206467	8391	240965	4406	205261	4390	182228	8391	247894	4406	172623	4391	210333
4437	175185	8437	206439	8438	240958	4438	205270	4437	182215	8422	247890	4437	172614	4422	210322
4484	175184	8468	206458	8469	240934	4484	205283	4484	182212	8469	247849	4484	172611	4469	210313
4516	175191	8515	206473	8516	240935	4516	205273	4515	182232	8516	247837	4515	172605	4500	210316
4562	175197	8546	206496	8547	240912	4563	205269	4562	182234	8547	247874	4562	172617	4547	210327
4594	175201	8593	206475	8594	240925	4594	205245	4593	182236	8594	247879	4609	172614	4578	210319
4641	175199	8625	206463	8625	240943	4641	205248	4640	182238	8625	247892	4640	172600	4625	210332
4687	175201	8671	206426	8672	240950	4688	205256	4671	182221	8672	247887	4687	172594	4672	210331
4719	175198	8718	206410	8719	240960	4719	205277	4718	182215	8703	247889	4718	172628	4703	210335
4766	175193	8750	206460	8750	240950	4766	205272	4750	182223	8750	247854	4765	172635	4750	210329
4797	175184	8796	206443	8797	240931	4797	205279	4796	182228	8781	247883	4797	172632	4782	210330
4844	175189	8828	206469	8828	240926	4844	205276	4843	182234	8828	247843	4843	172633	4828	210316
4875	175185	8875	206464	8875	240931	4875	205270	4875	182228	8875	247847	4890	172604	4860	210324
4922	175181	8906	206437	8906	240946	4922	205266	4921	182234	8906	247858	4922	172606	4907	210323
4953	175197	8953	206414	8953	240958	4953	205267	4953	182228	8953	247915	4968	172603	4938	210342
5000	175187	8984	206284	8984	240964	5000	205280	5000	182220	8984	247879	5000	172621	4985	210327
5047	175198	9031	206422	9031	240954	5047	205287	5031	182220	9031	247890	5047	172632	5032	210319
5078	175187	9078	206427	9078	240926	5078	205293	5078	182212	9063	247857	5078	172637	5063	210320
5125	175196	9109	206455	9109	240935	5125	205284	5125	182213	9109	247860	5125	172636	5110	210323
5156	175188	9156	206458	9156	240916	5156	205270	5156	182221	9156	247868	5156	172636	5141	210340
5203	175179	9187	206445	9188	240947	5203	205276	5203	182226	9188	247885	5203	172618	5188	210333
5234	175180	9234	206440	9234	240970	5234	205270	5234	182233	9234	247921	5250	172595	5219	210346
5281	175191	9265	206421	9266	240963	5281	205267	5281	182226	9266	247920	5281	172595	5266	210338
5312	175193	9312	206397	9313	240937	5313	205278	5312	182216	9313	247896	5328	172627	5297	210324
5359	175180	9359	206407	9344	240936	5359	205287	5359	182227	9344	247866	5359	172619	5344	210331
5406	175184	9390	206432	9391	240925	5406	205286	5390	182241	9391	247848	5406	172621	5391	210330
5437	175196	9437	206461	9438	240928	5438	205285	5437	182239	9422	247845	5437	172612	5422	210331
5484	175186	9468	206459	9469	240949	5484	205281	5484	182237	9469	247868	5484	172621	5469	210333
5516	175184	9515	206427	9516	240953	5516	205267	5515	182239	9516	247917	5515	172605	5500	210348
5562	175192	9546	206407	9547	240975	5563	205266	5562	182229	9547	247930	5562	172634	5547	210351
5594	175211	9593	206395	9594	240958	5594	205287	5593	182219	9594	247919	5609	172609	5578	210338
5641	175197	9625	206380	9625	240948	5641	205284	5640	182213	9625	247900	5640	172640	5625	210337
5687	175181	9671	206409	9672	240932	5688	205287	5671	182224	9672	247859	5687	172639	5672	210320
5719	175189	9718	206432	9719	240924	5719	205283	5718	182222	9703	247854	5718	172619	5703	210330
5766	175192	9750	206451	9750	240933	5766	205283	5750	182236	9750	247871	5765	172611	5750	210336
5797	175190	9796	206424	9797	240931	5797	205272	5796	182237	9781	247907	5797	172598	5782	210356
5844	175185	9828	206276	9828	240954	5844	205268	5843	182233	9828	247940	5843	172628	5828	210346
5875	175200	9875	206389	9875	240945	5875	205262	5875	182235	9875	247910	5890	172631	5860	210344
5922	175204	9906	206408	9906	240944	5922	205279	5921	182212	9906	247926	5922	172610	5907	210349
5953	175192	9953	206408	9953	240911	5953	205281	5953	182217	9953	247875	5968	172636	5938	210331
6000	175193	9984	206437	9984	240912	6000	205286	6000	182229	9984	247888	6000	172604	5985	210343
6047	175208	10031	206454	10031	240898	6047	205282	6031	182235	10031	247876	6047	172638	6032	210348
6078	175201	10078	206454	10078	240903	6078	205268	6078	182244	10063	247893	6078	172636	6063	210352
6125	175192	10109	206412	10109	240930	6125	205257	6125	182240	10109	247905	6125	172622	6110	210367
6156	175199	10156	206407	10156	240943	6156	205269	6156	182239	10156	247951	6156	172628	6141	210366
6203	175182	10187	206256	10188	240943	6203	205274	6203	182237	10188	247927	6203	172628	6188	210360
6234	175199	10234	206410	10234	240930	6234	205274	6234	182241	10234	247891	6250	172613	6219	210363
6281	175197	10265	206410	10266	240905	6281	205280	6281	182224	10266	247888	6281	172613	6266	210337
6312	175208	10312	206444	10313	240885	6313	205283	6312	182242	10313	247873	6328	172632	6297	210344
6359	175210	10359	206469	10344	240886	6359	205271	6359	182235	10344	247875	6359	172628	6344	210357
6406	175225	10390	206447	10391	240906	6406	205262	6390	182253	10391	247881	6406	172614	6391	210372
6437	175220	10437	206419	10438	240920	6438	205260	6437	182237	10422	247907	6437	172604	6422	210370
6484	175221	10468	206406	10469	240933	6484	205271	6484	182235	10469	247909	6484	172628	6469	210363
6516	175204	10515	206409	10516	240914	6516	205273	6515	182236	10516	247914	6515	172630	6500	210362
6562	175208	10546	206412	10547	240898	6563	205285	6562	182225	10547	247891	6562	172625	6547	210357
6594	175203	10593	206440	10594	240886	6594	205273	6593	182249	10594	247869	6609	172621	6578	210346
6641	175224	10625	206466	10625	240886	6641	205272	6640	182237	10625	247861	6640	172616	6625	210362
6687	175209	10671	206490	10672	240890	6688	205257	6671	182252	10672	247895	6687	172598	6672	210358
6719	175203	10718	206474	10719	240895	6719	205254	6718	182252	10703	247925	6718	172602	6703	210381
6766	175207	10750	206432	10750	240920	6766	205254	6750	182266	10750	247961	6765	172585	6750	210371
6797	175213	10796	206414	10797	240934	6797	205261	6796	182254	10781	247932	6797	172616	6782	210375
6844	175221	10828	206412	10828	240912	6844	205264	6843	182263	10828	247905	6843	172603	6828	210373
6875	175212	10875	206445	10875	240884	6875	205275	6875	182248	10875	247882	6890	172620	6860	210369
6922	175222	10906	206432	10906	240874	6922	205269	6921	182265	10906	247881	6922	172585	6907	210366
6953	175215	10953	206472	10953	240877	6953	205257	6953	182267	10953	247897	6968	172580	6938	210376
7000	175214	10984	206462	10984	240885	7000	205255	7000	182274	10984	247907	7000	172575	6985	210386
7047	175206	11031	206306	11031	240910	7047	205241	7031	182267	11031	247933	7047	172606	7032	210374
7078	175207	11078	206434	11078	240925	7078	205253	7078	182267	11063	247923	7078	172588	7063	210381
7125	175209	11109	206417	11109	240930	7125	205260	7125	182270	11109	247912	7125	172611	7110	210368
7156	175229	11156	206420	11156	240900	7156	205269	7156	182258	11156	247887	7156	172616	7141	210358
7203	175207	11187	206309	11188	240891	7203	205265	7203	182264	11188	247879	7203	172614	7188	210370
7234	175225	11234	206466	11234	240880	7234	205256	7234	182279	11234	247883	7250	172592	7219	210365
7281	175214	11265	206472	11266	240887	7281	205255	7281	182279	11266	247904	7281	172599	7266	210377
7312	175214	11312	206446	11313	240901	7313	205255	7312	182272	11313	247911	7328	172579	7297	210382
7359	175227	11359	206417	11344	240924	7359	205263	7359	182278	11344	247930	7359	172587	7344	210373
7406	175231	11390	206420	11391	240929	7406	205260	7390	182271	11391	247915	7406	172604	7391	210369
7437	175196	11437	206441	11438	240900	7438	205264	7437	182267	11422	247909	7437	172624	7422	210361
7484	175203	11468	206430	11469	240902	7484	205266	7484	182276	11469	247895	7484	172600	7469	210358
7516	175201	11515	206464	11516	240887	7516	205264	7515	182274	11516	247880	7515	172588	7500	210362
7562	175201	11546	206479	11547	240888	7563	205258	7562	182283	11547	247879	7562	172612	7547	210355
7594	175198	11593	206474	11594	240908	7594	205246	7593	182279	11594	247897	7609	172598	7578	210357
7641	175196	11625	206445	11625	240936	7641	205240	7640	182279	11625	247938	7640	172601	7625	210363
7687	175202	11671	206310	11672	240940	7688	205250	7671	182276	11672	247949	7687	172589	7672	210355
7719	175200	11718	206428	11719	240939	7719	205269	7718	182272	11703	247927	7718	172611	7703	210355
7766	175220	11750	206433	11750	240920	7766	205266	7750	182256	11750	247913	7765	172616	7750	210352
7797	175216	11796	206468	11797	240916	7797	205273	7796	182281	11781	247875	7797	172616	7782	210347
7844	175213	11828	206483	11828	240911	7844	205264	7843	182277	11828	247867	7843	172611	7828	210360
7875	175205	11875	206485	11875	240928	7875	205252	7875	182276	11875	247868	7890	172606	7860	210353
7922	175215	11906	206451	11906	240940	7922	205249	7921	182275	11906	247913	7922	172608	7907	210368
7953	175214	11953	206435	11953	240973	7953	205251	7953	182278	11953	247910	7968	172605	7938	210346
8000	175193	11984	206433	11984	240958	8000	205251	8000	182274	11984	247903	8000	172614	7985	210351
8047	175201	12031	206433	12031	240940	8047	205272	8031	182263	12031	247880	8047	172606	8032	210351
8078	175205	12078	206463	12078	240931	8078	205281	8078	182276	12063	247849	8078	172629	8063	210348
8125	175197	12109	206482	12109	240934	8125	205270	8125	182287	12109	247849	8125	172621	8110	210352
8156	175209	12156	206482	12156	240925	8156	205272	8156	182275	12156	247876	8156	172617	8141	210365
8203	175190	12187	206460	12188	240940	8203	205264	8203	182278	12188	247907	8203	172608	8188	210355
8234	175209	12234	206438	12234	240946	8234	205249	8234	182273	12234	247938	8250	172590	8219	210358
8281	175217	12265	206437	12266	240952	8281	205264	8281	182272	12266	247923	8281	172615	8266	210358
8312	175217	12312	206446	12313	240959	8313	205278	8312	182270	12313	247892	8328	172621	8297	210363
8359	175214	12359	206458	12344	240942	8359	205278	8359	182272	12344	247875	8359	172626	8344	210360
8406	175209	12390	206473	12391	240925	8406	205294	8390	182267	12391	247869	8406	172611	8391	210357
8437	175212	12437	206507	12438	240921	8438	205277	8437	182286	12422	247890	8437	172621	8422	210370
8484	175204	12468	206507	12469	240926	8484	205270	8484	182270	12469	247905	8484	172618	8469	210371
8516	175210	12515	206464	12516	240941	8516	205269	8515	182270	12516	247930	8515	172615	8500	210380
8562	175219	12546	206452	12547	240960	8563	205275	8562	182272	12547	247941	8562	172618	8547	210378
8594	175210	12593	206447	12594	240963	8594	205280	8593	182263	12594	247936	8609	172616	8578	210357
8641	175215	12625	206450	12625	240935	8641	205290	8640	182237	12625	247894	8640	172619	8625	210364
8687	175221	12671	206462	12672	240928	8688	205301	8671	182259	12672	247878	8687	172631	8672	210361
8719	175230	12718	206500	12719	240918	8719	205296	8718	182253	12703	247884	8718	172630	8703	210363
8766	175223	12750	206496	12750	240923	8766	205299	8750	182259	12750	247897	8765	172624	8750	210379
8797	175221	12796	206476	12797	240934	8797	205296	8796	182261	12781	247900	8797	172608	8782	210376
8844	175225	12828	206454	12828	240956	8844	205304	8843	182259	12828	247929	8843	172583	8828	210377
8875	175214	12875	206452	12875	240938	8875	205307	8875	182248	12875	247930	8890	172593	8860	210375
8922	175211	12906	206441	12906	240937	8922	205319	8921	182241	12906	247913	8922	172611	8907	210372
8953	175204	12953	206459	12953	240908	8953	205323	8953	182251	12953	247908	8968	172625	8938	210345
9000	175212	12984	206488	12984	240892	9000	205316	9000	182256	12984	247881	9000	172615	8985	210369
9047	175212	13031	206504	13031	240895	9047	205334	9031	182259	13031	247898	9047	172584	9032	210372
9078	175223	13078	206366	13078	240927	9078	205308	9078	182257	13063	247917	9078	172581	9063	210378
9125	175219	13109	206466	13109	240935	9125	205307	9125	182274	13109	247955	9125	172600	9110	210384
9156	175216	13156	206442	13156	240935	9156	205305	9156	182266	13156	247954	9156	172586	9141	210383
9203	175230	13187	206444	13188	240937	9203	205317	9203	182270	13188	247976	9203	172593	9188	210382
9234	175229	13234	206455	13234	240911	9234	205318	9234	182268	13234	247912	9250	172610	9219	210379
9281	175231	13265	206480	13266	240891	9281	205314	9281	182272	13266	247902	9281	172593	9266	210359
9312	175221	13312	206490	13313	240890	9313	205324	9312	182265	13313	247910	9328	172611	9297	210369
9359	175217	13359	206510	13344	240903	9359	205319	9359	182261	13344	247927	9359	172604	9344	210381
9406	175214	13390	206471	13391	240925	9406	205304	9390	182275	13391	247949	9406	172603	9391	210379
9437	175208	13437	206442	13438	240938	9438	205301	9437	182268	13422	247964	9437	172606	9422	210402
9484	175226	13468	206434	13469	240953	9484	205300	9484	182257	13469	247951	9484	172604	9469	210380
9516	175228	13515	206445	13516	240924	9516	205317	9515	182258	13516	247950	9515	172604	9500	210388
9562	175217	13546	206462	13547	240910	9563	205315	9562	182255	13547	247923	9562	172611	9547	210379
9594	175225	13593	206478	13594	240900	9594	205303	9593	182251	13594	247914	9609	172589	9578	210374
9641	175241	13625	206497	13625	240899	9641	205307	9640	182277	13625	247919	9640	172603	9625	210373
9687	175226	13671	206488	13672	240913	9688	205298	9671	182274	13672	247964	9687	172592	9672	210390
9719	175226	13718	206482	13719	240927	9719	205281	9718	182263	13703	247967	9718	172582	9703	210386
9766	175209	13750	206435	13750	240956	9766	205286	9750	182273	13750	247988	9765	172568	9750	210388
9797	175218	13796	206421	13797	240947	9797	205290	9796	182259	13781	247972	9797	172585	9782	210391
9844	175199	13828	206427	13828	240930	9844	205300	9843	182258	13828	247959	9843	172582	9828	210386
9875	175200	13875	206438	13875	240925	9875	205300	9875	182253	13875	247948	9890	172604	9860	210394
9922	175217	13906	206484	13906	240900	9922	205303	9921	182266	13906	247928	9922	172574	9907	210388
9953	175214	13953	206493	13953	240911	9953	205287	9953	182259	13953	247921	9968	172592	9938	210400
10000	175223	13984	206491	13984	240914	10000	205279	10000	182272	13984	247981	10000	172581	9985	210404
10047	175237	14031	206451	14031	240947	10047	205280	10031	182278	14031	247976	10047	172563	10032	210418
10078	175223	14078	206428	14078	240956	10078	205282	10078	182271	14063	248003	10078	172589	10063	210409
10125	175221	14109	206438	14109	240931	10125	205288	10125	182273	14109	247969	10125	172576	10110	210402
10156	175222	14156	206301	14156	240930	10156	205289	10156	182270	14156	247926	10156	172577	10141	210392
10203	175227	14187	206443	14188	240916	10203	205294	10203	182267	14188	247924	10203	172606	10188	210396
10234	175210	14234	206487	14234	240927	10234	205286	10234	182280	14234	247939	10250	172579	10219	210408
10281	175199	14265	206465	14266	240923	10281	205281	10281	182288	14266	247968	10281	172584	10266	210412
10312	175213	14312	206451	14313	240955	10313	205277	10312	182277	14313	247996	10328	172569	10297	210416
10359	175207	14359	206424	14344	240958	10359	205268	10359	182278	14344	247990	10359	172585	10344	210410
10406	175200	14390	206416	14391	240945	10406	205273	10390	182274	14391	247965	10406	172587	10391	210405
10437	175213	14437	206453	14438	240921	10438	205278	10437	182274	14422	247952	10437	172586	10422	210395
10484	175207	14468	206463	14469	240920	10484	205268	10484	182268	14469	247942	10484	172613	10469	210394
10516	175214	14515	206502	14516	240919	10516	205267	10515	182282	14516	247951	10515	172605	10500	210393
10562	175222	14546	206490	14547	240931	10563	205260	10562	182276	14547	247943	10562	172601	10547	210409
10594	175217	14593	206468	14594	240933	10594	205240	10593	182272	14594	247979	10609	172596	10578	210402
10641	175223	14625	206436	14625	240951	10641	205233	10640	182282	14625	247968	10640	172598	10625	210406
10687	175201	14671	206451	14672	240950	10688	205255	10671	182266	14672	247966	10687	172603	10672	210399
10719	175205	14718	206447	14719	240946	10719	205255	10718	182255	14703	247951	10718	172591	10703	210390
10766	175205	14750	206445	14750	240934	10766	205259	10750	182249	14750	247918	10765	172611	10750	210404
10797	175200	14796	206478	14797	240929	10797	205259	10796	182263	14781	247920	10797	172610	10782	210393
10844	175207	14828	206503	14828	240919	10844	205254	10843	182275	14828	247924	10843	172614	10828	210411
10875	175215	14875	206490	14875	240929	10875	205236	10875	182277	14875	247940	10890	172605	10860	210412
10922	175206	14906	206466	14906	240965	10922	205239	10921	182266	14906	247966	10922	172582	10907	210407
10953	175215	14953	206463	14953	240963	10953	205239	10953	182274	14953	247947	10968	172603	10938	210409
11000	175218	14984	206477	14984	240938	11000	205252	11000	182258	14984	247938	11000	172620	10985	210406
11047	175212	15031	206475	15031	240929	11047	205264	11031	182255	15031	247925	11047	172621	11032	210398
11078	175220	15078	206483	15078	240917	11078	205261	11078	182263	15063	247919	11078	172615	11063	210402
11125	175209	15109	206513	15109	240940	11125	205258	11125	182270	15109	247909	11125	172638	11110	210404
11156	175210	15156	206505	15156	240941	11156	205255	11156	182260	15156	247907	11156	172629	11141	210405
11203	175199	15187	206508	15188	240964	11203	205233	11203	182271	15188	247947	11203	172611	11188	210400
11234	175198	15234	206486	15234	240963	11234	205230	11234	182275	15234	247941	11250	172618	11219	210405
11281	175199	15265	206476	15266	240967	11281	205240	11281	182265	15266	247945	11281	172618	11266	210407
11312	175213	15312	206481	15313	240956	11313	205253	11312	182256	15313	247915	11328	172623	11297	210399
11359	175207	15359	206493	15344	240937	11359	205255	11359	182267	15344	247902	11359	173060	11344	210392
11406	175211	15390	206524	15391	240937	11406	205274	11390	182256	15391	247881	11406	172625	11391	210396
11437	175206	15437	206546	15438	240943	11438	205269	11437	182280	15422	247879	11437	172627	11422	210409
11484	175207	15468	206537	15469	240963	11484	205257	11484	182265	15469	247923	11484	172622	11469	210397
11516	175200	15515	206500	15516	240971	11516	205253	11515	182262	15516	247931	11515	172612	11500	210406
11562	175186	15546	206490	15547	240973	11563	205257	11562	182259	15547	247955	11562	172593	11547	210413
11594	175186	15593	206480	15594	240972	11594	205261	11593	182269	15594	247925	11609	172620	11578	210396
11641	175192	15625	206496	15625	240931	11641	205280	11640	182250	15625	247894	11640	172625	11625	210394
11687	175190	15671	206533	15672	240945	11688	205275	11671	182262	15672	247857	11687	172599	11672	210406
11719	175200	15718	206566	15719	240931	11719	205274	11718	182267	15703	247864	11718	172625	11703	210402
11766	175201	15750	206560	15750	240947	11766	205265	11750	182261	15750	247892	11765	172615	11750	210406
11797	175198	15796	206526	15797	240964	11797	205255	11796	182267	15781	247900	11797	172595	11782	210412
11844	175204	15828	206508	15828	240973	11844	205239	11843	182270	15828	247897	11843	172612	11828	210417
11875	175197	15875	206508	15875	240960	11875	205248	11875	182247	15875	247901	11890	172607	11860	210410
11922	175197	15906	206517	15906	240946	11922	205264	11921	182251	15906	247877	11922	172612	11907	210408
11953	175193	15953	206530	15953	240923	11953	205270	11953	182246	15953	247860	11968	172623	11938	210411
12000	175204	15984	206565	15984	240911	12000	205276	12000	182263	15984	247843	12000	172595	11985	210406
12047	175193	16031	206565	16031	240924	12047	205279	12031	182267	16031	247822	12047	172585	12032	210413
12078	175188	16078	206539	16078	240937	12078	205265	12078	182269	16063	247864	12078	172603	12063	210420
12125	175188	16109	206520	16109	240959	12125	205251	12125	182259	16109	247868	12125	172592	12110	210419
12156	175192	16156	206528	16156	240963	12156	205261	12156	182271	16156	247913	12156	172597	12141	210426
12203	175196	16187	206516	16188	240945	12203	205253	12203	182257	16188	247873	12203	172578	12188	210424
12234	175194	16234	206534	16234	240929	12234	205260	12234	182258	16234	247851	12250	172605	12219	210414
12281	175201	16265	206562	16266	240916	12281	205266	12281	182267	16266	247840	12281	172606	12266	210410
12312	175204	16312	206600	16313	240916	12313	205265	12312	182287	16313	247853	12328	172603	12297	210431
12359	175206	16359	206586	16344	240923	12359	205263	12359	182283	16344	247846	12359	172574	12344	210421
12406	175207	16390	206559	16391	240951	12406	205253	12390	182289	16391	247875	12406	172581	12391	210427
12437	175201	16437	206537	16438	240961	12438	205248	12437	182275	16422	247893	12437	172598	12422	210431
12484	175205	16468	206536	16469	240969	12484	205260	12484	182270	16469	247863	12484	172593	12469	210426
12516	175194	16515	206536	16516	240951	12516	205260	12515	182274	16516	247860	12515	172597	12500	210421
12562	175202	16546	206541	16547	240926	12563	205265	12562	182255	16547	247834	12562	172608	12547	210424
12594	175197	16593	206570	16594	240907	12594	205261	12593	182263	16594	247839	12609	172592	12578	210422
12641	175192	16625	206569	16625	240908	12641	205252	12640	182274	16625	247845	12640	172604	12625	210425
12687	175206	16671	206571	16672	240945	12688	205248	12671	182271	16672	247883	12687	172590	12672	210427
12719	175198	16718	206523	16719	240963	12719	205236	12718	182267	16703	247910	12718	172573	12703	210441
12766	175205	16750	206510	16750	240962	12766	205249	12750	182268	16750	247916	12765	172581	12750	210438
12797	175205	16796	206505	16797	240954	12797	205255	12796	182265	16781	247916	12797	172578	12782	210432
12844	175210	16828	206523	16828	240932	12844	205262	12843	182258	16828	247884	12843	172609	12828	210435
12875	175209	16875	206546	16875	240920	12875	205269	12875	182259	16875	247885	12890	172586	12860	210431
12922	175182	16906	206584	16906	240910	12922	205272	12921	182263	16906	247885	12922	172584	12907	210428
12953	175199	16953	206578	16953	240921	12953	205258	12953	182282	16953	247917	12968	172595	12938	210432
13000	175186	16984	206546	16984	240949	13000	205245	13000	182266	16984	247956	13000	172597	12985	210440
13047	175200	17031	206503	17031	240971	13047	205251	13031	182283	17031	247981	13047	172569	13032	210436
13078	175193	17078	206504	17078	240963	13078	205253	13078	182262	17063	247961	13078	172579	13063	210433
13125	175192	17109	206516	17109	240950	13125	205264	13125	182262	17109	247958	13125	172604	13110	210423
13156	175191	17156	206519	17156	240943	13156	205267	13156	182256	17156	247934	13156	172595	13141	210414
13203	175207	17187	206553	17188	240927	13203	205265	13203	182258	17188	247936	13203	172603	13188	210423
13234	175205	17234	206565	17234	240931	13234	205257	13234	182277	17234	247935	13250	172578	13219	210430
13281	175219	17265	206541	17266	240946	13281	205247	13281	182270	17266	247946	13281	172573	13266	210433
13312	175211	17312	206526	17313	240969	13313	205239	13312	182279	17313	247959	13328	172579	13297	210430
13359	175201	17359	206503	17344	240984	13359	205244	13359	182280	17344	247975	13359	172595	13344	210435
13406	175194	17390	206523	17391	240961	13406	205244	13390	182274	17391	247954	13406	172599	13391	210422
13437	175196	17437	206523	17438	240935	13438	205255	13437	182274	17422	247930	13437	172587	13422	210411
13484	175189	17468	206550	17469	240930	13484	205258	13484	182262	17469	247924	13484	172595	13469	210404
13516	175179	17515	206566	17516	240929	13516	205258	13515	182283	17516	247920	13515	172609	13500	210419
13562	175198	17546	206553	17547	240931	13563	205247	13562	182275	17547	247936	13562	172596	13547	210421
13594	175195	17593	206558	17594	240966	13594	205239	13593	182279	17594	247930	13609	172596	13578	210423
13641	175194	17625	206534	17625	240958	13641	205234	13640	182267	17625	247947	13640	172565	13625	210416
13687	175198	17671	206515	17672	240954	13688	205247	13671	182274	17672	247957	13687	172599	13672	210415
13719	175207	17718	206525	17719	240948	13719	205255	13718	182264	17703	247923	13718	172602	13703	210415
13766	175191	17750	206534	17750	240943	13766	205264	13750	182260	17750	247900	13765	172598	13750	210411
13797	175193	17796	206567	17797	240912	13797	205260	13796	182266	17781	247901	13797	172611	13782	210413
13844	175193	17828	206564	17828	240925	13844	205264	13843	182265	17828	247916	13843	172602	13828	210416
13875	175194	17875	206566	17875	240942	13875	205246	13875	182271	17875	247903	13890	172598	13860	210421
13922	175184	17906	206526	17906	240961	13922	205237	13921	182271	17906	247945	13922	172569	13907	210418
13953	175177	17953	206529	17953	240948	13953	205239	13953	182275	17953	247915	13968	172601	13938	210414
14000	175181	17984	206540	17984	240940	14000	205248	14000	182268	17984	247890	14000	172600	13985	210407
14047	175180	18031	206545	18031	240947	14047	205257	14031	182263	18031	247875	14047	172590	14032	210407
14078	175190	18078	206557	18078	240959	14078	205266	14078	182265	18063	247874	14078	172602	14063	210404
14125	175197	18109	206588	18109	240946	14125	205258	14125	182272	18109	247881	14125	172615	14110	210414
14156	175197	18156	206565	18156	240947	14156	205243	14156	182267	18156	247898	14156	172614	14141	210410
14203	175197	18187	206532	18188	240966	14203	205239	14203	182277	18188	247925	14203	172599	14188	210419
14234	175191	18234	206386	18234	240970	14234	205239	14234	182271	18234	247923	14250	172596	14219	210406
14281	175186	18265	206497	18266	240963	14281	205243	14281	182260	18266	247911	14281	172595	14266	210404
14312	175184	18312	206511	18313	240959	14313	205261	14312	182252	18313	247888	14328	172602	14297	210404
14359	175187	18359	206546	18344	240947	14359	205265	14359	182257	18344	247901	14359	172613	14344	210403
14406	175175	18390	206552	18391	240961	14406	205265	14390	182267	18391	247883	14406	172607	14391	210395
14437	175177	18437	206560	18438	240964	14438	205268	14437	182257	18422	247889	14437	172607	14422	210416
14484	175185	18468	206536	18469	240968	14484	205257	14484	182262	18469	247927	14484	172585	14469	210410
14516	175191	18515	206534	18516	240981	14516	205246	14515	182269	18516	247935	14515	172600	14500	210411
14562	175185	18546	206516	18547	241004	14563	205259	14562	182271	18547	247935	14562	172588	14547	210412
14594	175193	18593	206532	18594	240974	14594	205265	14593	182264	18594	247919	14609	172602	14578	210409
14641	175208	18625	206534	18625	240973	14641	205265	14640	182257	18625	247886	14640	172608	14625	210401
14687	175180	18671	206570	18672	240962	14688	205270	14671	182258	18672	247886	14687	172616	14672	210403
14719	175187	18718	206573	18719	240969	14719	205278	14718	182260	18703	247876	14718	172609	14703	210404
14766	175190	18750	206562	18750	240985	14766	205276	14750	182272	18750	247914	14765	172602	14750	210406
14797	175174	18796	206543	18797	241010	14797	205260	14796	182277	18781	247946	14797	172588	14782	210412
14844	175173	18828	206526	18828	241031	14844	205252	14843	182267	18828	247981	14843	172606	14828	210406
14875	175177	18875	206514	18875	241001	14875	205258	14875	182261	18875	247945	14890	172580	14860	210424
14922	175193	18906	206515	18906	240982	14922	205274	14921	182255	18906	247935	14922	172604	14907	210403
14953	175187	18953	206547	18953	240957	14953	205270	14953	182262	18953	247911	14968	172610	14938	210388
15000	175184	18984	206576	18984	240962	15000	205280	15000	182266	18984	247920	15000	172598	14985	210403
15047	175193	19031	206577	19031	240988	15047	205278	15031	182258	19031	247899	15047	172596	15032	210397
15078	175186	19078	206544	19078	240992	15078	205269	15078	182261	19063	247960	15078	172567	15063	210409
15125	175183	19109	206531	19109	241023	15125	205254	15125	182266	19109	247971	15125	172565	15110	210410
15156	175188	19156	206494	19156	240999	15156	205250	15156	182254	19156	247987	15156	172589	15141	210427
15203	175191	19187	206520	19188	240992	15203	205273	15203	182255	19188	247963	15203	172573	15188	210414
15234	175181	19234	206544	19234	240956	15234	205271	15234	182249	19234	247914	15250	172594	15219	210414
15281	175184	19265	206559	19266	240971	15281	205278	15281	182254	19266	247933	15281	172572	15266	210421
15312	175178	19312	206583	19313	240960	15313	205279	15312	182261	19313	247942	15328	172576	15297	210413
15359	175180	19359	206566	19344	240983	15359	205266	15359	182266	19344	247951	15359	172580	15344	210423
15406	175190	19390	206519	19391	241000	15406	205253	15390	182257	19391	247992	15406	172556	15391	210422
15437	175190	19437	206519	19438	241019	15438	205261	15437	182268	19422	247987	15437	172577	15422	210430
15484	175178	19468	206506	19469	240994	15484	205252	15484	182256	19469	247954	15484	173012	15469	210441
15516	175201	19515	206516	19516	240980	15516	205261	15515	182247	19516	247946	15515	172574	15500	210437
15562	175196	19546	206550	19547	240973	15563	205264	15562	182252	19547	247939	15562	172568	15547	210424
15594	175189	19593	206557	19594	240972	15594	205273	15593	182255	19594	247933	15609	172569	15578	210430
15641	175177	19625	206568	19625	240973	15641	205257	15640	182258	19625	247954	15640	172579	15625	210440
15687	175175	19671	206532	19672	240972	15688	205245	15671	182256	19672	247983	15687	172556	15672	210448
15719	175174	19718	206515	19719	241007	15719	205238	15718	182259	19703	247998	15718	172545	15703	210451
15766	175167	19750	206510	19750	241019	15766	205241	15750	182261	19750	247996	15765	172567	15750	210453
15797	175180	19796	206526	19797	241003	15797	205257	15796	182248	19781	247978	15797	172546	15782	210450
15844	175179	19828	206537	19828	240974	15844	205256	15843	182235	19828	247955	15843	172565	15828	210449
15875	175184	19875	206554	19875	240947	15875	205259	15875	182233	19875	247959	15890	172580	15860	210432
15922	175183	19906	206576	19906	240942	15922	205256	15921	182242	19906	247954	15922	172555	15907	210448
15953	175181	19953	206578	19953	240956	15953	205251	15953	182243	19953	247990	15968	172571	15938	210435
16000	175177	19984	206553	19984	240976	16000	205230	16000	182247	19984	248003	16000	172541	15985	210454
16047	175189	20031	206542	20031	240992	16047	205232	16031	182249	20031	247999	16047	172543	16032	210469
16078	175180	20078	206527	20078	240993	16078	205240	16078	182252	20063	248005	16078	172568	16063	210451
16125	175168	20109	206543	20109	240973	16125	205243	16125	182232	20109	247986	16125	172553	16110	210459
16156	175157	20156	206573	20156	240948	16156	205247	16156	182233	20156	247949	16156	172569	16141	210455
16203	175179	20187	206581	20188	240938	16203	205249	16203	182232	20188	247951	16203	172584	16188	210436
16234	175170	20234	206592	20234	240958	16234	205250	16234	182244	20234	247970	16250	172558	16219	210447
16281	175182	20265	206568	20266	240974	16281	205227	16281	182253	20266	247970	16281	172557	16266	210449
16312	175175	20312	206558	20313	240997	16313	205221	16312	182255	20313	247999	16328	172532	16297	210455
16359	175180	20359	206556	20344	241013	16359	205227	16359	182246	20344	248003	16359	172528	16344	210446
16406	175174	20390	206536	20391	240973	16406	205244	16390	182250	20391	247978	16406	172545	16391	210452
16437	175178	20437	206550	20438	240957	16438	205249	16437	182242	20422	247964	16437	172564	16422	210454
16484	175181	20468	206581	20469	240945	16484	205253	16484	182241	20469	247969	16484	172546	16469	210445
16516	175186	20515	206597	20516	240958	16516	205247	16515	182252	20516	247976	16515	172549	16500	210445
16562	175159	20546	206586	20547	240976	16563	205237	16562	182248	20547	248009	16562	172542	16547	210449
16594	175161	20593	206548	20594	240986	16594	205228	16593	182247	20594	248051	16609	172536	16578	210463
16641	175174	20625	206541	20625	241001	16641	205234	16640	182249	20625	248044	16640	172545	16625	210452
16687	175159	20671	206533	20672	240980	16688	205245	16671	182252	20672	248013	16687	172574	16672	210447
16719	175154	20718	206551	20719	240972	16719	205247	16718	182233	20703	248021	16718	173012	16703	210442
16766	175161	20750	206575	20750	240960	16766	205254	16750	182233	20750	247998	16765	172573	16750	210441
16797	175179	20796	206592	20797	240976	16797	205251	16796	182235	20781	248038	16797	172558	16782	210445
16844	175172	20828	206582	20828	240973	16844	205246	16843	182255	20828	248039	16843	172581	16828	210440
16875	175175	20875	206584	20875	241001	16875	205237	16875	182248	20875	248061	16890	172564	16860	210448
16922	175187	20906	206582	20906	241014	16922	205234	16921	182243	20906	248063	16922	172560	16907	210436
16953	175180	20953	206566	20953	241004	16953	205239	16953	182251	20953	248075	16968	172561	16938	210441
17000	175173	20984	206569	20984	240989	17000	205246	17000	182250	20984	248081	17000	172584	16985	210437
17047	175168	21031	206588	21031	240992	17047	205256	17031	182249	21031	248062	17047	172588	17032	210442
17078	175170	21078	206611	21078	240984	17078	205251	17078	182251	21063	248075	17078	172587	17063	210443
17125	175169	21109	206620	21109	240993	17125	205255	17125	182258	21109	248096	17125	172572	17110	210437
17156	175165	21156	206598	21156	241008	17156	205258	17156	182255	21156	248117	17156	172587	17141	210438
17203	175173	21187	206572	21188	241030	17203	205236	17203	182244	21188	248130	17203	172549	17188	210446
17234	175167	21234	206567	21234	241034	17234	205236	17234	182249	21234	248158	17250	172548	17219	210446
17281	175177	21265	206557	21266	241017	17281	205244	17281	182249	21266	248141	17281	172546	17266	210437
17312	175165	21312	206577	21313	240989	17313	205257	17312	182250	21313	248124	17328	172581	17297	210440
17359	175172	21359	206596	21344	240977	17359	205260	17359	182248	21344	248101	17359	172570	17344	210423
17406	175181	21390	206630	21391	240985	17406	205270	17390	182247	21391	248108	17406	172591	17391	210447
17437	175175	21437	206624	21438	241002	17438	205266	17437	182260	21422	248144	17437	172591	17422	210437
17484	175161	21468	206594	21469	241029	17484	205252	17484	182254	21469	248180	17484	172580	17469	210431
17516	175164	21515	206575	21516	241019	17516	205251	17515	182243	21516	248199	17515	172561	17500	210433
17562	175170	21546	206563	21547	241020	17563	205242	17562	182250	21547	248200	17562	172568	17547	210438
17594	175158	21593	206577	21594	240994	17594	205267	17593	182253	21594	248164	17609	172579	17578	210425
17641	175175	21625	206587	21625	240996	17641	205266	17640	182235	21625	248128	17640	172589	17625	210415
17687	175177	21671	206602	21672	240984	17688	205269	17671	182245	21672	248118	17687	173039	17672	210423
17719	175175	21718	206615	21719	241000	17719	205273	17718	182260	21703	248118	17718	172603	17703	210431
17766	175172	21750	206586	21750	241009	17766	205273	17750	182254	21750	248152	17765	172586	17750	210440
17797	175172	21796	206559	21797	241031	17797	205268	17796	182256	21781	248184	17797	172563	17782	210438
17844	175180	21828	206537	21828	241040	17844	205250	17843	182257	21828	248200	17843	172577	17828	210438
17875	175166	21875	206537	21875	241023	17875	205249	17875	182253	21875	248168	17890	172582	17860	210436
17922	175177	21906	206565	21906	241006	17922	205268	17921	182242	21906	248148	17922	172569	17907	210440
17953	175168	21953	206585	21953	241010	17953	205276	17953	182238	21953	248108	17968	172590	17938	210419
18000	175173	21984	206610	21984	241012	18000	205271	18000	182243	21984	248100	18000	172586	17985	210426
18047	175171	22031	206591	22031	241011	18047	205280	18031	182252	22031	248117	18047	172575	18032	210432
18078	175166	22078	206549	22078	241036	18078	205272	18078	182247	22063	248139	18078	172576	18063	210438
18125	175170	22109	206546	22109	241027	18125	205270	18125	182243	22109	248170	18125	172558	18110	210445
18156	175183	22156	206545	22156	241030	18156	205263	18156	182234	22156	248155	18156	172577	18141	210440
18203	175170	22187	206554	22188	241001	18203	205275	18203	182227	22188	248118	18203	172574	18188	210451
18234	175179	22234	206561	22234	240998	18234	205287	18234	182239	22234	248095	18250	172581	18219	210431
18281	175186	22265	206595	22266	240983	18281	205284	18281	182248	22266	248089	18281	172582	18266	210440
18312	175183	22312	206594	22313	240978	18313	205279	18312	182251	22313	248092	18328	172576	18297	210442
18359	175178	22359	206566	22344	240988	18359	205276	18359	182251	22344	248086	18359	172568	18344	210442
18406	175183	22390	206549	22391	241008	18406	205265	18390	182249	22391	248118	18406	172540	18391	210447
18437	175177	22437	206543	22438	241014	18438	205255	18437	182258	22422	248111	18437	172553	18422	210449
18484	175181	22468	206521	22469	240999	18484	205251	18484	182239	22469	248088	18484	172566	18469	210449
18516	175182	22515	206538	22516	240985	18516	205260	18515	182259	22516	248096	18515	172555	18500	210452
18562	175183	22546	206566	22547	240967	18563	205273	18562	182240	22547	248078	18562	172576	18547	210455
18594	175181	22593	206592	22594	240958	18594	205271	18593	182226	22594	248063	18609	172576	18578	210443
18641	175189	22625	206588	22625	240954	18641	205262	18640	182211	22625	248062	18640	172569	18625	210450
18687	175196	22671	206566	22672	240969	18688	205249	18671	182186	22672	248096	18687	172541	18672	210459
18719	175176	22718	206534	22719	241003	18719	205241	18718	182209	22703	248125	18718	172540	18703	210461
18766	175187	22750	206527	22750	240998	18766	205246	18750	182245	22750	248084	18765	172539	18750	210455
18797	175169	22796	206521	22797	240960	18797	205243	18796	182262	22781	248099	18797	172552	18782	210460
18844	175175	22828	206551	22828	240931	18844	205257	18843	182258	22828	248043	18843	172578	18828	210456
18875	175178	22875	206573	22875	240931	18875	205265	18875	182247	22875	248077	18890	172553	18860	210448
18922	175156	22906	206630	22906	240946	18922	205247	18921	182264	22906	248094	18922	172552	18907	210442
18953	175165	22953	206586	22953	240950	18953	205242	18953	182266	22953	248122	18968	172540	18938	210452
19000	175169	22984	206567	22984	240976	19000	205229	19000	182269	22984	248152	19000	172533	18985	210456
19047	175179	23031	206534	23031	240981	19047	205233	19031	182261	23031	248117	19047	172549	19032	210465
19078	175168	23078	206541	23078	240960	19078	205229	19078	182255	23063	248101	19078	172538	19063	210462
19125	175168	23109	206557	23109	240953	19125	205247	19125	182253	23109	248032	19125	172546	19110	210451
19156	175177	23156	206569	23156	240924	19156	205239	19156	182252	23156	248021	19156	172557	19141	210443
19203	175175	23187	206589	23188	240921	19203	205238	19203	182254	23188	248040	19203	172565	19188	210442
19234	175169	23234	206596	23234	240919	19234	205245	19234	182263	23234	248061	19250	172566	19219	210435
19281	175165	23265	206566	23266	240950	19281	205231	19281	182259	23266	248096	19281	172538	19266	210455
19312	175162	23312	206539	23313	240942	19313	205219	19312	182278	23313	248072	19328	172537	19297	210442
19359	175160	23359	206546	23344	240950	19359	205225	19359	182264	23344	248059	19359	172563	19344	210441
19406	175158	23390	206539	23391	240933	19406	205233	19390	182257	23391	248030	19406	172550	19391	210445
19437	175173	23437	206564	23438	240914	19438	205248	19437	182247	23422	248034	19437	172576	19422	210436
19484	175168	23468	206599	23469	240910	19484	205249	19484	182250	23469	248017	19484	172571	19469	210435
19516	175172	23515	206588	23516	240908	19516	205247	19515	182267	23516	248068	19515	172553	19500	210435
19562	175170	23546	206574	23547	240941	19563	205233	19562	182265	23547	248054	19562	172538	19547	210441
19594	175188	23593	206558	23594	240958	19594	205232	19593	182278	23594	248065	19609	172533	19578	210440
19641	175180	23625	206561	23625	240968	19641	205228	19640	182272	23625	248068	19640	172560	19625	210426
19687	175171	23671	206560	23672	240938	19688	205237	19671	182264	23672	248047	19687	172547	19672	210428
19719	175171	23718	206580	23719	240932	19719	205243	19718	182255	23703	248023	19718	172559	19703	210427
19766	175173	23750	206598	23750	240932	19766	205247	19750	182259	23750	248043	19765	172563	19750	210417
19797	175173	23796	206612	23797	240917	19797	205249	19796	182265	23781	248040	19797	172563	19782	210422
19844	175173	23828	206761	23828	240923	19844	205242	19843	182266	23828	248073	19843	172563	19828	210418
19875	175163	23875	206589	23875	240954	19875	205226	19875	182276	23875	248051	19890	172568	19860	210437
19922	175168	23906	206618	23906	240965	19922	205229	19921	182273	23906	248082	19922	172547	19907	210419
19953	175172	23953	206602	23953	240938	19953	205242	19953	182277	23953	248048	19968	172544	19938	210415
20000	175176	23984	206595	23984	240944	20000	205249	20000	182259	23984	248035	20000	172560	19985	210421
20047	175179	24031	206626	24031	240936	20047	205249	20031	182276	24031	248026	20047	172587	20032	210409
20078	175171	24078	206637	24078	240943	20078	205247	20078	182258	24063	248026	20078	172568	20063	210399
20125	175166	24109	206647	24109	240942	20125	205255	20125	182270	24109	248021	20125	172572	20110	210404
20156	175174	24156	206630	24156	240951	20156	205242	20156	182269	24156	248082	20156	172577	20141	210406
20203	175171	24187	206624	24188	240970	20203	205232	20203	182276	24188	248077	20203	172550	20188	210403
20234	175158	24234	206610	24234	240954	20234	205228	20234	182277	24234	248095	20250	172552	20219	210403
20281	175169	24265	206620	24266	240958	20281	205233	20281	182263	24266	248037	20281	172556	20266	210407
20312	175158	24312	206639	24313	240937	20313	205256	20312	182262	24313	247997	20328	172579	20297	210394
20359	175160	24359	206672	24344	240941	20359	205256	20359	182266	24344	247999	20359	172592	20344	210392
20406	175164	24390	206676	24391	240933	20406	205264	20390	182258	24391	248005	20406	173036	20391	210396
20437	175166	24437	206651	24438	240968	20438	205255	20437	182269	24422	248046	20437	172584	20422	210404
20484	175172	24468	206615	24469	240961	20484	205253	20484	182271	24469	248056	20484	172555	20469	210394
20516	175165	24515	206618	24516	240978	20516	205240	20515	182269	24516	248069	20515	172559	20500	210403
20562	175174	24546	206613	24547	240959	20563	205236	20562	182265	24547	248046	20562	172576	20547	210406
20594	175177	24593	206626	24594	240949	20594	205256	20593	182268	24594	248005	20609	172581	20578	210415
20641	175172	24625	206644	24625	240947	20641	205265	20640	182254	24625	247977	20640	172592	20625	210408
20687	175175	24671	206644	24672	240941	20688	205275	20671	182251	24672	247989	20687	172603	20672	210393
20719	175161	24718	206639	24719	240952	20719	205277	20718	182251	24703	248005	20718	172577	20703	210389
20766	175161	24750	206627	24750	240955	20766	205260	20750	182267	24750	248030	20765	172587	20750	210396
20797	175165	24796	206611	24797	240962	20797	205249	20796	182267	24781	248064	20797	172552	20782	210398
20844	175173	24828	206601	24828	240968	20844	205241	20843	182250	24828	248062	20843	172558	20828	210406
20875	175181	24875	206612	24875	240957	20875	205252	20875	182251	24875	248030	20890	172558	20860	210393
20922	175179	24906	206621	24906	240942	20922	205257	20921	182256	24906	248015	20922	172583	20907	210397
20953	175189	24953	206641	24953	240924	20953	205267	20953	182255	24953	248003	20968	172569	20938	210378
21000	175180	24984	206677	24984	240950	21000	205265	21000	182265	24984	247989	21000	172575	20985	210377
21047	175186	25031	206635	25031	240965	21047	205263	21031	182258	25031	248031	21047	172560	21032	210394
21078	175172	25078	206615	25078	240979	21078	205253	21078	182263	25063	248054	21078	172549	21063	210404
21125	175171	25109	206609	25109	240991	21125	205249	21125	182262	25109	248072	21125	172545	21110	210396
21156	175164	25156	206594	25156	240969	21156	205249	21156	182275	25156	248061	21156	172553	21141	210397
21203	175166	25187	206611	25188	240957	21203	205256	21203	182256	25188	248036	21203	172551	21188	210399
21234	175178	25234	206655	25234	240938	21234	205261	21234	182255	25234	248005	21250	172549	21219	210399
21281	175177	25265	206654	25266	240933	21281	205266	21281	182256	25266	248014	21281	172572	21266	210381
21312	175178	25312	206649	25313	240951	21313	205256	21312	182261	25313	248032	21328	172565	21297	210396
21359	175188	25359	206616	25344	240971	21359	205260	21359	182263	25344	248079	21359	172536	21344	210387
21406	175182	25390	206595	25391	240969	21406	205254	21390	182261	25391	248101	21406	172535	21391	210404
21437	175195	25437	206587	25438	240993	21438	205252	21437	182251	25422	248076	21437	172551	21422	210402
21484	175190	25468	206588	25469	240951	21484	205246	21484	182256	25469	248059	21484	172547	21469	210417
21516	175195	25515	206605	25516	240926	21516	205260	21515	182246	25516	248038	21515	172543	21500	210405
21562	175177	25546	206638	25547	240920	21563	205260	21562	182242	25547	248058	21562	172558	21547	210407
21594	175186	25593	206657	25594	240929	21594	205263	21593	182248	25594	248063	21609	172545	21578	210394
21641	175176	25625	206641	25625	240945	21641	205247	21640	182253	25625	248071	21640	172541	21625	210397
21687	175173	25671	206613	25672	240953	21688	205253	21671	182254	25672	248117	21687	172537	21672	210411
21719	175177	25718	206590	25719	240967	21719	205241	21718	182248	25703	248102	21718	172530	21703	210424
21766	175188	25750	206603	25750	240951	21766	205234	21750	182253	25750	248094	21765	172531	21750	210423
21797	175198	25796	206616	25797	240950	21797	205247	21796	182248	25781	248088	21797	172542	21782	210425
21844	175187	25828	206644	25828	240934	21844	205251	21843	182234	25828	248091	21843	172542	21828	210425
21875	175192	25875	206663	25875	240921	21875	205256	21875	182246	25875	248084	21890	172552	21860	210416
21922	175183	25906	206662	25906	240929	21922	205252	21921	182246	25906	248092	21922	172541	21907	210420
21953	175199	25953	206639	25953	240949	21953	205244	21953	182245	25953	248145	21968	172538	21938	210430
22000	175186	25984	206707	25984	240953	22000	205235	22000	182249	25984	248161	22000	172534	21985	210435
22047	175186	26031	206607	26031	240965	22047	205238	22031	182253	26031	248158	22047	172536	22032	210429
22078	175181	26078	206615	26078	240940	22078	205238	22078	182257	26063	248129	22078	172540	22063	210431
22125	175188	26109	206618	26109	240940	22125	205249	22125	182247	26109	248106	22125	172546	22110	210427
22156	175183	26156	206638	26156	240926	22156	205251	22156	182250	26156	248116	22156	172541	22141	210419
22203	175184	26187	206788	26188	240934	22203	205245	22203	182247	26188	248123	22203	172564	22188	210419
22234	175182	26234	206657	26234	240954	22234	205252	22234	182262	26234	248130	22250	172538	22219	210422
22281	175188	26265	206627	26266	240982	22281	205239	22281	182258	26266	248183	22281	172538	22266	210430
22312	175181	26312	206606	26313	240988	22313	205231	22312	182260	26313	248183	22328	172527	22297	210427
22359	175189	26359	206607	26344	240964	22359	205235	22359	182263	26344	248154	22359	172528	22344	210436
22406	175188	26390	206589	26391	240948	22406	205239	22390	182253	26391	248134	22406	172559	22391	210419
22437	175185	26437	206620	26438	240940	22438	205247	22437	182241	26422	248114	22437	172551	22422	210419
22484	175184	26468	206737	26469	240912	22484	205248	22484	182244	26469	248137	22484	172554	22469	210422
22516	175184	26515	206643	26516	240927	22516	205243	22515	182266	26516	248159	22515	172574	22500	210425
22562	175182	26546	206615	26547	240962	22563	205236	22562	182259	26547	248202	22562	172541	22547	210428
22594	175176	26593	206605	26594	240974	22594	205229	22593	182259	26594	248218	22609	172531	22578	210436
22641	175167	26625	206600	26625	240955	22641	205232	22640	182268	26625	248183	22640	172526	22625	210430
22672	175193	26671	206622	26672	240946	22688	205239	22671	182252	26672	248160	22687	172534	22672	210428
22719	175186	26718	206623	26719	240922	22719	205249	22718	182254	26703	248136	22718	172536	22703	210419
22750	175198	26750	206644	26750	240936	22766	205248	22750	182238	26750	248130	22765	172566	22750	210422
22797	175185	26796	206678	26797	240941	22797	205257	22796	182240	26781	248149	22797	172573	22782	210419
22844	175204	26828	206619	26828	240940	22844	205250	22843	182235	26828	248181	22843	172572	22828	210418
22875	175194	26875	206617	26875	240957	22875	205230	22875	182245	26875	248201	22890	172543	22860	210419
22922	175185	26906	206609	26906	240961	22922	205243	22921	182247	26906	248194	22922	172545	22907	210420
22953	175181	26953	206613	26953	240949	22953	205251	22953	182253	26953	248167	22968	172542	22938	210421
23000	175182	26984	206652	26984	240953	23000	205258	23000	182254	26984	248152	23000	172553	22985	210408
23031	175179	27031	206665	27031	240942	23047	205261	23031	182250	27031	248157	23047	172552	23032	210413
23078	175182	27078	206665	27078	240942	23078	205270	23078	182241	27063	248166	23078	172562	23063	210395
23125	175186	27109	206666	27109	240939	23125	205266	23125	182254	27109	248172	23125	172585	23110	210404
23156	175182	27156	206620	27156	240953	23156	205259	23156	182247	27156	248185	23156	172574	23141	210405
23203	175196	27187	206609	27188	240977	23203	205240	23203	182248	27188	248177	23203	172550	23188	210408
23234	175192	27234	206610	27234	240971	23234	205245	23234	182245	27234	248163	23250	172567	23219	210404
23281	175188	27265	206636	27266	240955	23281	205252	23281	182232	27266	248135	23281	172559	23266	210402
23312	175192	27312	206652	27313	240932	23313	205267	23312	182229	27313	248097	23328	172560	23297	210398
23359	175193	27359	206674	27344	240940	23359	205268	23359	182231	27344	248084	23359	172581	23344	210382
23391	175180	27390	206661	27391	240951	23406	205264	23390	182251	27391	248093	23406	172563	23391	210394
23437	175177	27437	206628	27438	240970	23438	205265	23437	182252	27422	248137	23437	172581	23422	210393
23484	175179	27468	206612	27469	240976	23484	205251	23484	182254	27469	248141	23484	172554	23469	210392
23516	175174	27515	206611	27516	240988	23516	205247	23515	182246	27516	248155	23515	172566	23500	210399
23562	175172	27546	206600	27547	240957	23563	205236	23562	182241	27547	248140	23562	172555	23547	210394
23594	175176	27593	206628	27594	240927	23594	205258	23593	182232	27594	248090	23609	173002	23578	210396
23641	175176	27625	206632	27625	240917	23641	205275	23640	182233	27625	248088	23640	172566	23625	210371
23672	175188	27671	206673	27672	240924	23688	205261	23671	182233	27672	248080	23687	172559	23672	210372
23719	175175	27718	206654	27719	240941	23719	205272	23718	182242	27703	248109	23718	172570	23703	210378
23750	175194	27750	206630	27750	240954	23766	205262	23750	182234	27750	248144	23765	172576	23750	210378
23797	175187	27796	206602	27797	240967	23797	205244	23796	182242	27781	248166	23797	172545	23782	210382
23844	175178	27828	206606	27828	240944	23844	205253	23843	182231	27828	248140	23843	172572	23828	210391
23875	175169	27875	206613	27875	240936	23875	205251	23875	182232	27875	248097	23890	172551	23860	210386
23922	175161	27906	206639	27906	240924	23922	205262	23921	182228	27906	248090	23922	172579	23907	210398
23953	175177	27953	206791	27953	240937	23953	205263	23953	182221	27953	248084	23968	172556	23938	210380
24000	175173	27984	206643	27984	240933	24000	205277	24000	182237	27984	248107	24000	172579	23985	210382
24031	175175	28031	206640	28031	240950	24047	205264	24031	182235	28031	248124	24047	172571	24032	210384
24078	175188	28078	206607	28078	240962	24078	205264	24078	182238	28063	248172	24078	172566	24063	210390
24125	175178	28109	206605	28109	240955	24125	205262	24125	182240	28109	248144	24125	172543	24110	210404
24156	175182	28156	206594	28156	240945	24156	205252	24156	182240	28156	248125	24156	172560	24141	210405
24203	175180	28187	206612	28188	240924	24203	205253	24203	182217	28188	248114	24203	172550	24188	210390
24234	175188	28234	206629	28234	240917	24234	205272	24234	182226	28234	248070	24250	172578	24219	210396
24281	175181	28265	206670	28266	240899	24281	205266	24281	182232	28266	248092	24281	172581	24266	210382
24312	175185	28312	206638	28313	240925	24313	205286	24312	182252	28313	248099	24328	172554	24297	210387
24359	175174	28359	206590	28344	240947	24359	205272	24359	182241	28344	248148	24359	172568	24344	210400
24391	175168	28390	206583	28391	240959	24406	205268	24390	182230	28391	248157	24406	172533	24391	210405
24437	175158	28437	206557	28438	240949	24438	205254	24437	182243	28422	248130	24437	172557	24422	210405
24484	175171	28468	206582	28469	240928	24484	205260	24484	182233	28469	248128	24484	172551	24469	210417
24516	175171	28515	206609	28516	240893	24516	205266	24515	182227	28516	248123	24515	172547	24500	210414
24562	175183	28546	206628	28547	240880	24563	205275	24562	182226	28547	248127	24562	172551	24547	210402
24594	175196	28593	206624	28594	240900	24594	205268	24593	182238	28594	248134	24609	172562	24578	210402
24641	175172	28625	206584	28625	240914	24641	205267	24640	182245	28625	248176	24640	172560	24625	210413
24672	175185	28671	206580	28672	240925	24688	205244	24671	182247	28672	248184	24687	172554	24672	210414
24719	175176	28718	206578	28719	240942	24719	205253	24718	182228	28703	248164	24718	172548	24703	210421
24750	175174	28750	206566	28750	240911	24766	205257	24750	182240	28750	248150	24765	172529	24750	210419
24797	175169	28796	206574	28797	240892	24797	205268	24796	182241	28781	248151	24797	172550	24782	210427
24844	175164	28828	206597	28828	240886	24844	205268	24843	182237	28828	248162	24843	172539	24828	210413
24875	175164	28875	206638	28875	240875	24875	205270	24875	182230	28875	248193	24890	172557	24860	210406
24922	175165	28906	206623	28906	240903	24922	205268	24921	182250	28906	248212	24922	172538	24907	210425
24953	175163	28953	206604	28953	240926	24953	205261	24953	182254	28953	248210	24968	172539	24938	210414
25000	175166	28984	206583	28984	240944	25000	205244	25000	182252	28984	248222	25000	172529	24985	210429
25031	175164	29031	206561	29031	240930	25047	205246	25031	182257	29031	248219	25047	172533	25032	210428
25078	175167	29078	206583	29078	240914	25078	205252	25078	182253	29063	248176	25078	172539	25063	210426
25125	175175	29109	206605	29109	240895	25125	205264	25125	182228	29109	248174	25125	172563	25110	210430
25156	175179	29156	206633	29156	240895	25156	205257	25156	182232	29156	248181	25156	172563	25141	210426
25203	175184	29187	206644	29188	240909	25203	205247	25203	182238	29188	248198	25203	172558	25188	210428
25234	175168	29234	206608	29234	240906	25234	205254	25234	182248	29234	248209	25250	172556	25219	210428
25281	175155	29265	206593	29266	240950	25281	205232	25281	182253	29266	248211	25281	172525	25266	210446
25312	175161	29312	206573	29313	240931	25313	205241	25312	182253	29313	248222	25328	172551	25297	210443
25359	175154	29359	206574	29344	240899	25359	205235	25359	182249	29344	248202	25359	172558	25344	210434
25391	175165	29390	206597	29391	240894	25406	205246	25390	182244	29391	248197	25406	172549	25391	210440
25437	175184	29437	206640	29438	240891	25438	205256	25437	182247	29422	248195	25437	172550	25422	210445
25484	175165	29468	206622	29469	240889	25484	205259	25484	182245	29469	248176	25484	172560	25469	210434
25516	175174	29515	206624	29516	240904	25516	205248	25515	182249	29516	248196	25515	172988	25500	210442
25562	175164	29546	206597	29547	240919	25563	205243	25562	182256	29547	248244	25562	172533	25547	210442
25594	175158	29593	206579	29594	240935	25594	205246	25593	182250	29594	248227	25609	172529	25578	210450
25641	175159	29625	206611	29625	240931	25641	205240	25640	182236	29625	248213	25640	172550	25625	210445
25672	175163	29671	206611	29672	240912	25688	205252	25671	182241	29672	248175	25687	172534	25672	210441
25719	175160	29718	206631	29719	240906	25719	205253	25718	182231	29703	248158	25718	172561	25703	210430
25750	175152	29750	206651	29750	240911	25766	205256	25750	182231	29750	248181	25765	172550	25750	210432
25797	175153	29796	206639	29797	240934	25797	205264	25796	182235	29781	248188	25797	172578	25782	210431
25844	175159	29828	206612	29828	240935	25844	205252	25843	182249	29828	248222	25843	172571	25828	210425
25875	175171	29875	206622	29875	240953	25875	205244	25875	182242	29875	248242	25890	172540	25860	210438
25922	175177	29906	206608	29906	240962	25922	205235	25921	182253	29906	248231	25922	172528	25907	210434
25953	175162	29953	206614	29953	240950	25953	205242	25953	182250	29953	248217	25968	172537	25938	210423
26000	175167	29984	206633	29984	240928	26000	205261	26000	182243	29984	248203	26000	172540	25985	210431
26031	175172	30031	206630	30031	240937	26047	205263	26031	182240	30031	248174	26047	172580	26032	210421
26078	175159	30078	206643	30078	240930	26078	205265	26078	182235	30063	248176	26078	172586	26063	210418
26125	175173	30109	206624	30109	240952	26125	205258	26125	182243	30109	248211	26125	172568	26110	210429
26156	175177	30156	206613	30156	240962	26156	205258	26156	182245	30156	248238	26156	172585	26141	210427
26203	175152	30187	206615	30188	240950	26203	205244	26203	182252	30188	248252	26203	172989	26188	210433
26234	175157	30234	206600	30234	240953	26234	205238	26234	182245	30234	248216	26250	172561	26219	210427
26281	175161	30265	206610	30266	240937	26281	205251	26281	182246	30266	248221	26281	172579	26266	210425
26312	175170	30312	206634	30313	240934	26313	205260	26312	182237	30313	248200	26328	172579	26297	210428
26359	175172	30359	206682	30344	240927	26359	205265	26359	182243	30344	248219	26359	172578	26344	210414
26391	175189	30390	206661	30391	240928	26406	205263	26390	182251	30391	248247	26406	172581	26391	210416
26437	175180	30437	206637	30422	240956	26438	205265	26437	182252	30422	248274	26437	172578	26422	210431
26484	175176	30468	206598	30469	240963	26484	205254	26484	182257	30469	248293	26484	172573	26469	210416
26516	175162	30515	206600	30516	240958	26516	205245	26515	182254	30516	248271	26515	172552	26500	210445
26562	175170	30546	206633	30547	240929	26563	205241	26562	182260	30547	248259	26562	172547	26547	210431
26594	175168	30593	206658	30594	240936	26594	205258	26593	182248	30594	248210	26609	173006	26578	210427
26641	175167	30625	206665	30625	240940	26641	205267	26640	182241	30625	248212	26640	172583	26625	210431
26672	175168	30671	206740	30672	240940	26688	205275	26671	182248	30672	248220	26687	172574	26672	210419
26719	175169	30718	206632	30703	240941	26719	205283	26718	182248	30703	248236	26718	172569	26703	210429
26750	175162	30750	206633	30750	240970	26766	205277	26750	182245	30750	248250	26765	172577	26750	210433
26797	175168	30796	206622	30781	240966	26797	205259	26796	182245	30781	248263	26797	172572	26782	210438
26844	175167	30828	206607	30828	240950	26844	205259	26843	182253	30828	248242	26843	173016	26828	210452
26875	175178	30875	206647	30875	240932	26875	205261	26875	182242	30875	248233	26890	172583	26860	210436
26922	175175	30906	206650	30906	240928	26922	205263	26921	182240	30906	248207	26922	172578	26907	210434
26953	175177	30953	206679	30953	240915	26953	205274	26953	182242	30953	248210	26968	173011	26938	210437
27000	175172	30984	206665	30984	240917	27000	205274	27000	182237	30984	248223	27000	172579	26985	210443
27031	175164	31031	206621	31031	240930	27047	205263	27031	182246	31031	248262	27047	172581	27032	210433
27078	175165	31078	206629	31063	240951	27078	205269	27078	182244	31063	248262	27078	172545	27063	210444
27125	175167	31109	206590	31109	240942	27125	205260	27125	182270	31109	248253	27125	172567	27110	210464
27156	175163	31156	206613	31156	240919	27156	205252	27156	182280	31156	248231	27156	172579	27141	210456
27203	175160	31187	206631	31188	240900	27203	205275	27203	182300	31188	248204	27203	172564	27188	210461
27234	175170	31234	206646	31234	240898	27234	205282	27234	182312	31234	248184	27250	173022	27219	210453
27281	175154	31265	206669	31266	240906	27281	205287	27281	182320	31266	248208	27281	172585	27266	210446
27312	175163	31312	206669	31313	240917	27313	205275	27312	182324	31313	248232	27328	173004	27297	210451
27359	175179	31359	206609	31344	240951	27359	205277	27359	182340	31344	248246	27359	172562	27344	210450
27391	175171	31390	206612	31391	240955	27406	205265	27390	182310	31391	248246	27406	172566	27391	210456
27437	175173	31437	206612	31422	240923	27438	205257	27437	181991	31422	248214	27437	172570	27422	210463
27484	175169	31468	206627	31469	240900	27484	205264	27484	181370*	31469	248163	27484	173009	27469	210467
27516	175158	31515	206643	31516	240898	27516	205261	27515	181387*	31516	248156	27515	172579	27500	210458
27562	175170	31546	206757	31547	240900	27563	205282	27562	181563*	31547	248160	27562	172572	27547	210445
27594	175174	31593	206685	31594	240901	27594	205275	27593	181686*	31594	248152	27609	172562	27578	210440
27641	175161	31625	206637	31625	240933	27641	205261	27640	181782*	31625	248216	27640	172562	27625	210442
27672	175165	31671	206622	31672	240938	27688	205261	27671	181870*	31672	248215	27687	172544	27672	210456
27719	175159	31718	206611	31703	240927	27719	205255	27718	181900*	31703	248208	27718	172567	27703	210450
27750	175167	31750	206622	31750	240902	27766	205263	27750	181950*	31750	248180	27765	172533	27750	210455
27797	175173	31796	206651	31781	240885	27797	205265	27796	181978*	31781	248172	27797	172560	27782	210457
27844	175160	31828	206672	31828	240893	27844	205269	27843	181991	31828	248168	27843	172550	27828	210447
27875	175170	31875	206667	31875	240902	27875	205274	27875	182004	31875	248157	27890	172546	27860	210442
27922	175181	31906	206657	31906	240881	27922	205273	27921	182014	31906	248214	27922	172561	27907	210437
27953	175178	31953	206631	31953	240902	27953	205261	27953	182035	31953	248225	27968	172538	27938	210446
28000	175166	31984	206600	31984	240936	28000	205252	28000	182064	31984	248218	28000	172531	27985	210466
28031	175173	32031	206616	32031	240912	28047	205248	28031	182052	32031	248203	28047	172548	28032	210453
28078	175155	32078	206637	32063	240908	28078	205270	28078	182067	32063	248172	28078	172534	28063	210463
28125	175172	32109	206644	32109	240882	28125	205261	28125	182062	32109	248185	28125	172544	28110	210453
28156	175179	32156	206689	32156	240886	28156	205262	28156	182064	32156	248193	28156	172569	28141	210449
28203	175171	32187	206686	32188	240889	28203	205253	28203	182057	32188	248192	28203	172564	28188	210442
28234	175177	32234	206644	32234	240913	28234	205254	28234	182074	32234	248243	28250	172539	28219	210450
28281	175186	32265	206623	32266	240934	28281	205242	28281	182098	32266	248239	28281	172530	28266	210457
28312	175191	32312	206636	32313	240909	28313	205236	28312	182110	32313	248216	28328	172534	28297	210466
28359	175184	32359	206633	32344	240899	28359	205240	28359	182098	32344	248183	28359	172534	28344	210461
28391	175186	32390	206643	32391	240881	28406	205251	28390	182100	32391	248176	28406	172569	28391	210455
28437	175175	32437	206687	32422	240862	28438	205249	28437	182094	32422	248197	28437	172572	28422	210454
28484	175170	32468	206680	32469	240875	28484	205252	28484	182105	32469	248169	28484	172550	28469	210446
28516	175192	32515	206665	32516	240897	28516	205248	28515	182095	32516	248213	28515	172568	28500	210458
28562	175189	32546	206652	32547	240928	28563	205254	28562	182125	32547	248227	28562	172545	28547	210466
28594	175190	32593	206630	32594	240917	28594	205235	28593	182120	32594	248242	28609	172534	28578	210473
28641	175191	32625	206630	32625	240914	28641	205248	28640	182122	32625	248220	28640	172535	28625	210468
28672	175194	32671	206645	32672	240896	28688	205241	28671	182113	32672	248182	28687	172553	28672	210469
28719	175199	32718	206820	32703	240897	28719	205253	28718	182121	32703	248193	28718	172547	28703	210457
28750	175198	32750	206684	32750	240897	28766	205252	28750	182120	32750	248192	28765	172544	28750	210458
28797	175198	32796	206677	32781	240918	28797	205247	28796	182118	32781	248192	28797	172563	28782	210461
28844	175205	32828	206628	32828	240919	28844	205247	28843	182125	32828	248227	28843	173006	28828	210465
28875	175192	32875	206629	32875	240929	28875	205230	28875	182149	32875	248234	28890	172556	28860	210455
28922	175189	32906	206623	32906	240920	28922	205231	28921	182143	32906	248209	28922	172526	28907	210469
28953	175195	32953	206630	32953	240909	28953	205242	28953	182144	32953	248189	28968	172553	28938	210469
29000	175196	32984	206642	32984	240900	29000	205247	29000	182133	32984	248202	29000	172534	28985	210458
29031	175197	33031	206687	33031	240907	29047	205255	29031	182147	33031	248180	29047	172550	29032	210463
29078	175190	33078	206657	33063	240891	29078	205259	29078	182129	33063	248175	29078	173003	29063	210445
29125	175199	33109	206640	33109	240906	29125	205260	29125	182120	33109	248237	29125	172577	29110	210456
29156	175200	33156	206626	33156	240916	29156	205241	29156	182157	33156	248233	29156	172568	29141	210460
29203	175194	33187	206635	33188	240933	29203	205242	29203	182148	33188	248227	29203	172537	29188	210466
29234	175193	33234	206646	33234	240918	29234	205216	29234	182153	33234	248200	29250	172557	29219	210454
29281	175199	33265	206653	33266	240896	29281	205248	29281	182150	33266	248166	29281	172542	29266	210460
29312	175194	33312	206810	33313	240889	29313	205256	29312	182149	33313	248161	29328	172574	29297	210449
29359	175177	33359	206676	33344	240908	29359	205261	29359	182152	33344	248153	29359	172575	29344	210452
29391	175186	33390	206665	33391	240914	29406	205279	29390	182149	33391	248197	29406	172567	29391	210443
29437	175183	33437	206655	33422	240936	29438	205268	29437	182148	33422	248223	29437	172574	29422	210454
29484	175175	33468	206652	33469	240931	29484	205255	29484	182169	33469	248251	29484	172984	29469	210452
29516	175192	33515	206637	33516	240934	29516	205254	29515	182166	33516	248194	29515	172557	29500	210463
29562	175193	33546	206643	33547	240918	29563	205265	29562	182167	33547	248167	29562	172558	29547	210452
29594	175194	33593	206662	33594	240906	29594	205288	29593	182162	33594	248162	29609	172557	29578	210448
29641	175213	33625	206683	33625	240891	29641	205293	29640	182155	33625	248175	29640	172557	29625	210449
29672	175195	33671	206806	33672	240909	29688	205300	29671	182147	33672	248193	29687	172579	29672	210437
29719	175189	33718	206666	33703	240925	29719	205292	29718	182154	33703	248207	29718	172581	29703	210440
29750	175190	33750	206637	33750	240952	29766	205294	29750	182159	33750	248237	29765	172564	29750	210448
29797	175190	33796	206626	33781	240935	29797	205283	29796	182173	33781	248245	29797	172565	29782	210451
29844	175198	33828	206649	33828	240907	29844	205269	29843	182173	33828	248197	29843	173000	29828	210471
29875	175199	33875	206649	33875	240883	29875	205289	29875	182169	33875	248188	29890	172577	29860	210467
29922	175189	33906	206696	33906	240897	29922	205287	29921	182153	33906	248159	29922	172570	29907	210454
29953	175209	33953	206693	33953	240887	29953	205305	29953	182137	33953	248172	29968	172547	29938	210440
30000	175204	33984	206684	33984	240899	30000	205294	30000	182170	33984	248209	30000	172556	29985	210443
30031	175200	34031	206645	34031	240927	30047	205294	30031	182165	34031	248243	30047	172563	30032	210459
30078	175208	34078	206634	34063	240932	30078	205293	30078	182158	34063	248261	30078	172551	30063	210456
30125	175198	34109	206626	34109	240917	30125	205281	30125	182177	34109	248225	30125	172551	30110	210462
30156	175184	34156	206641	34156	240897	30156	205288	30156	182191	34156	248201	30156	172562	30141	210461
30203	175201	34187	206673	34188	240894	30203	205294	30203	182181	34188	248188	30203	172547	30188	210457
30234	175195	34234	206690	34234	240888	30234	205300	30234	182185	34234	248182	30250	172542	30219	210450
30281	175194	34265	206698	34266	240891	30281	205287	30281	182171	34266	248197	30281	172543	30266	210446
30312	175205	34312	206678	34313	240921	30313	205294	30312	182167	34313	248208	30328	172541	30297	210452
30359	175201	34359	206646	34344	240937	30359	205297	30359	182190	34344	248218	30359	172528	30344	210470
30391	175203	34390	206631	34391	240943	30406	205292	30390	182198	34391	248232	30406	172542	30391	210469
30437	175209	34437	206628	34422	240927	30438	205268	30437	182179	34422	248194	30437	172540	30422	210478
30484	175210	34468	206659	34469	240902	30484	205276	30484	182182	34469	248194	30484	172554	30469	210468
30516	175220	34515	206688	34516	240905	30516	205287	30515	182173	34516	248190	30515	172535	30500	210468
30562	175217	34546	206838	34547	240893	30563	205294	30562	182165	34547	248195	30562	172536	30547	210450
30594	175215	34593	206687	34594	240919	30594	205291	30593	182150	34594	248204	30609	172545	30578	210442
30641	175216	34625	206664	34625	240940	30641	205278	30640	182165	34625	248245	30640	172534	30625	210452
30672	175206	34671	206639	34672	240953	30688	205272	30671	182195	34672	248256	30687	172523	30672	210454
30719	175220	34718	206630	34703	240946	30719	205269	30718	182185	34703	248238	30718	172549	30703	210445
30750	175216	34750	206655	34750	240916	30766	205270	30750	182178	34750	248207	30765	172528	30750	210468
30797	175210	34796	206660	34781	240891	30797	205267	30796	182187	34781	248182	30797	172527	30782	210436
30844	175199	34828	206696	34828	240898	30844	205284	30843	182173	34828	248202	30843	172558	30828	210441
30875	175208	34875	206701	34875	240917	30875	205287	30875	182174	34875	248228	30890	172533	30860	210429
30922	175210	34906	206700	34906	240927	30922	205284	30921	182164	34906	248259	30922	172547	30907	210427
30953	175231	34953	206653	34953	240968	30953	205271	30953	182188	34953	248263	30968	172524	30938	210440
31000	175226	34984	206633	34984	240963	31000	205259	31000	182194	34984	248251	31000	172514	30985	210435
31031	175216	35031	206662	35031	240948	31047	205264	31031	182180	35031	248234	31047	172516	31032	210434
31078	175208	35078	206657	35063	240912	31078	205259	31078	182189	35063	248221	31078	172518	31063	210435
31125	175214	35109	206696	35109	240903	31125	205268	31125	182186	35109	248226	31125	172531	31110	210431
31156	175203	35156	206698	35156	240920	31156	205268	31156	182188	35156	248227	31156	172531	31141	210423
31203	175206	35187	206693	35188	240910	31203	205268	31203	182179	35188	248246	31203	172533	31188	210421
31234	175216	35234	206668	35234	240943	31234	205265	31234	182186	35234	248280	31250	172537	31219	210427
31281	175208	35265	206635	35266	240945	31281	205246	31281	182206	35266	248253	31281	172538	31266	210431
31312	175214	35312	206714	35313	240934	31313	205239	31312	182215	35313	248256	31328	172519	31297	210430
31359	175216	35359	206662	35344	240916	31359	205252	31359	182190	35344	248250	31359	172534	31344	210436
31391	175211	35390	206666	35391	240915	31406	205252	31390	182198	35391	248253	31406	172528	31391	210423
31437	175216	35437	206700	35422	240914	31438	205262	31437	182186	35422	248236	31437	172532	31422	210423
31484	175224	35468	206768	35469	240918	31484	205264	31484	182181	35469	248249	31484	172531	31469	210420
31516	175228	35515	206766	35516	240932	31516	205265	31515	182189	35516	248274	31515	172545	31500	210424
31562	175208	35546	206732	35547	240961	31563	205258	31562	182207	35547	248283	31562	172525	31547	210435
31594	175215	35593	206646	35594	240945	31594	205246	31593	182200	35594	248271	31609	172513	31578	210425
31641	175203	35625	206656	35625	240930	31641	205238	31640	182212	35625	248259	31640	172514	31625	210435
31672	175208	35671	206681	35672	240929	31688	205249	31671	182203	35672	248247	31687	172540	31672	210432
31719	175203	35718	206691	35703	240927	31719	205254	31718	182203	35703	248245	31718	172543	31703	210420
31750	175210	35750	206668	35750	240940	31766	205263	31750	182187	35750	248221	31765	172529	31750	210428
31797	175210	35796	206667	35781	240946	31797	205254	31796	182188	35781	248260	31797	172977	31782	210421
31844	175212	35828	206641	35828	240951	31844	205255	31843	182202	35828	248280	31843	172550	31828	210427
31875	175211	35875	206645	35875	240949	31875	205240	31875	182212	35875	248286	31890	172515	31860	210420
31922	175219	35906	206644	35906	240949	31922	205239	31921	182200	35906	248227	31922	172510	31907	210417
31953	175220	35953	206672	35953	240933	31953	205234	31953	182211	35953	248214	31968	172513	31938	210420
32000	175218	35984	206675	35984	240926	32000	205249	32000	182211	35984	248208	32000	172523	31985	210426
32031	175200	36031	206750	36031	240919	32047	205264	32031	182197	36031	248216	32047	172546	32032	210416
32078	175201	36078	206771	36063	240945	32078	205269	32078	182192	36063	248246	32078	172538	32063	210420
32125	175203	36109	206644	36109	240949	32125	205258	32125	182199	36109	248259	32125	172562	32110	210416
32156	175206	36156	206723	36156	240949	32156	205259	32156	182217	36156	248271	32156	172531	32141	210418
32203	175196	36187	206639	36188	240958	32203	205249	32203	182206	36188	248235	32203	172536	32188	210412
32234	175201	36234	206737	36234	240941	32234	205252	32234	182209	36234	248209	32250	172535	32219	210424
32281	175208	36265	206684	36266	240908	32281	205250	32281	182210	36266	248196	32281	172521	32266	210412
32312	175211	36312	206792	36313	240923	32313	205273	32312	182202	36313	248203	32328	172559	32297	210410
32359	175214	36359	206709	36344	240928	32359	205279	32359	182200	36344	248225	32359	172542	32344	210400
32391	175204	36390	206772	36391	240942	32406	205280	32390	182189	36391	248256	32406	172559	32391	210416
32437	175214	36437	206678	36422	240956	32438	205273	32437	182189	36422	248282	32437	172562	32422	210418
32484	175210	36468	206645	36469	240946	32484	205268	32484	182207	36469	248256	32484	172548	32469	210408
32516	175201	36515	206641	36516	240936	32516	205253	32515	182216	36516	248223	32515	172530	32500	210419
32562	175207	36546	206657	36547	240941	32563	205259	32562	182205	36547	248223	32562	172547	32547	210414
32594	175199	36593	206696	36594	240945	32594	205267	32593	182206	36594	248216	32609	172537	32578	210414
32641	175201	36625	206701	36625	240924	32641	205285	32640	182200	36625	248201	32640	172542	32625	210406
32672	175214	36671	206699	36672	240944	32688	205279	32671	182195	36672	248195	32687	172560	32672	210413
32719	175190	36718	206650	36703	240956	32719	205282	32718	182182	36703	248259	32718	172548	32703	210405
32750	175202	36750	206632	36750	240954	32766	205282	32750	182206	36750	248261	32765	172529	32750	210419
32797	175222	36796	206616	36781	240938	32797	205271	32796	182210	36781	248231	32797	172533	32782	210411
32844	175215	36828	206641	36828	240926	32844	205257	32843	182211	36828	248228	32843	172530	32828	210417
32875	175225	36875	206659	36875	240918	32875	205267	32875	182207	36875	248199	32890	172526	32860	210412
32922	175204	36906	206688	36906	240901	32922	205277	32921	182212	36906	248217	32922	172530	32907	210408
32953	175201	36953	206650	36953	240911	32953	205284	32953	182201	36953	248206	32968	172561	32938	210388
33000	175203	36984	206626	36984	240942	33000	205291	33000	182192	36984	248264	33000	172552	32985	210395
33031	175191	37031	206621	37031	240953	33047	205284	33031	182208	37031	248275	33047	172972	33032	210404
33078	175194	37078	206625	37063	240951	33078	205276	33078	182223	37063	248285	33078	172520	33063	210404
33125	175203	37109	206615	37109	240940	33125	205258	33125	182222	37109	248262	33125	172541	33110	210413
33156	175194	37156	206714	37156	240912	33156	205277	33156	182208	37156	248237	33156	172551	33141	210406
33203	175201	37187	206649	37188	240904	33203	205271	33203	182209	37188	248205	33203	172549	33188	210396
33234	175207	37234	206669	37234	240893	33234	205285	33234	182207	37234	248205	33250	172543	33219	210402
33281	175206	37265	206744	37266	240905	33281	205288	33281	182195	37266	248240	33281	172562	33266	210398
33312	175196	37312	206636	37313	240939	33313	205290	33312	182195	37313	248266	33328	172979	33297	210398
33359	175207	37359	206615	37344	240953	33359	205275	33359	182219	37344	248297	33359	172548	33344	210405
33391	175203	37390	206625	37391	240930	33406	205275	33390	182217	37391	248259	33406	172521	33391	210415
33437	175188	37437	206598	37422	240923	33438	205266	33437	182222	37422	248233	33437	172518	33422	210417
33484	175187	37468	206628	37469	240902	33484	205267	33484	182205	37469	248222	33484	172525	33469	210404
33516	175180	37515	206651	37516	240895	33516	205285	33515	182212	37516	248218	33515	172530	33500	210411
33562	175181	37546	206681	37547	240909	33563	205284	33562	182200	37547	248231	33562	172555	33547	210401
33594	175195	37593	206628	37594	240947	33594	205289	33593	182194	37594	248266	33609	172546	33578	210399
33641	175196	37625	206611	37625	240967	33641	205288	33640	182204	37625	248273	33640	172528	33625	210400
33672	175197	37671	206565	37672	240964	33688	205269	33671	182228	37672	248254	33687	172514	33672	210415
33719	175215	37718	206579	37703	240936	33719	205264	33718	182230	37703	248237	33718	172513	33703	210405
33750	175205	37750	206464	37750	240923	33766	205271	33750	182223	37750	248239	33765	172518	33750	210426
33797	175200	37796	206726	37781	240904	33797	205289	33796	182218	37781	248247	33797	172514	33782	210385
33844	175196	37828	206737	37828	240899	33844	205285	33843	182214	37828	248228	33843	172527	33828	210411
33875	175188	37875	206648	37875	240928	33875	205283	33875	182214	37875	248239	33890	172531	33860	210400
33922	175181	37906	206627	37906	240928	33922	205279	33921	182200	37906	248261	33922	172515	33907	210404
33953	175192	37953	206594	37953	240947	33953	205263	33953	182230	37953	248268	33968	172537	33938	210395
34000	175194	37984	206614	37984	240958	34000	205259	34000	182241	37984	248257	34000	172516	33985	210404
34031	175199	38031	206490	38031	240919	34047	205260	34031	182227	38031	248252	34047	172508	34032	210404
34078	175196	38078	206380	38063	240904	34078	205258	34078	182224	38063	248235	34078	172511	34063	210409
34125	175200	38109	206236	38109	240905	34125	205269	34125	182219	38109	248241	34125	172531	34110	210407
34156	175199	38156	206164	38156	240907	34156	205273	34156	182217	38156	248255	34156	172519	34141	210390
34203	175199	38187	206260	38188	240919	34203	205279	34203	182210	38188	248304	34203	172538	34188	210400
34234	175212	38234	206480	38234	240951	34234	205261	34234	182207	38234	248306	34250	172510	34219	210400
34281	175192	38265	206550	38266	240947	34281	205249	34281	182237	38266	248294	34281	172527	34266	210397
34312	175202	38312	206606	38313	240921	34313	205250	34312	182235	38313	248272	34328	172519	34297	210407
34359	175182	38359	206710	38344	240904	34359	205259	34359	182238	38344	248234	34359	172527	34344	210404
34391	175177	38390	206681	38391	240895	34406	205271	34390	182231	38391	248233	34406	172531	34391	210401
34437	175181	38437	206713	38422	240888	34438	205271	34437	182232	38422	248254	34437	172518	34422	210394
34484	175191	38468	206691	38469	240909	34484	205267	34484	182221	38469	248289	34484	172541	34469	210395
34516	175186	38515	206673	38516	240931	34516	205274	34515	182218	38516	248306	34515	172519	34500	210398
34562	175194	38546	206667	38547	240945	34563	205260	34562	182237	38547	248303	34562	172515	34547	210403
34594	175199	38593	206738	38594	240933	34594	205249	34593	182234	38594	248304	34609	172507	34578	210397
34641	175200	38625	206635	38625	240917	34641	205243	34640	182239	38625	248269	34640	172516	34625	210408
34672	175194	38671	206651	38672	240892	34688	205261	34671	182235	38672	248239	34687	172514	34672	210395
34719	175186	38718	206681	38703	240888	34719	205263	34718	182230	38703	248285	34718	172532	34703	210403
34750	175182	38750	206679	38750	240909	34766	205269	34750	182229	38750	248272	34765	172965	34750	210397
34797	175181	38796	206668	38781	240939	34797	205268	34796	182237	38781	248304	34797	172532	34782	210402
34844	175176	38828	206734	38828	240943	34844	205266	34843	182232	38828	248298	34843	172534	34828	210400
34875	175167	38875	206618	38875	240924	34875	205255	34875	182236	38875	248273	34890	172507	34860	210402
34922	175181	38906	206623	38906	240919	34922	205243	34921	182237	38906	248274	34922	172530	34907	210405
34953	175192	38953	206704	38953	240876	34953	205255	34953	182228	38953	248239	34968	172519	34938	210416
35000	175196	38984	206738	38984	240882	35000	205268	35000	182235	38984	248254	35000	172543	34985	210402
35031	175188	39031	206650	39031	240900	35047	205272	35031	182223	39031	248268	35047	172537	35032	210394
35078	175200	39078	206660	39063	240905	35078	205271	35078	182220	39063	248274	35078	172541	35063	210393
35125	175198	39109	206641	39109	240920	35125	205263	35125	182205	39109	248290	35125	172536	35110	210397
35156	175192	39156	206625	39156	240927	35156	205272	35156	182215	39156	248317	35156	172546	35141	210389
35203	175192	39187	206617	39188	240906	35203	205254	35203	182212	39188	248264	35203	172524	35188	210391
35234	175178	39234	206475	39234	240911	35234	205250	35234	182221	39234	248262	35250	172516	35219	210396
35281	175190	39265	206623	39266	240890	35281	205261	35281	182219	39266	248255	35281	172517	35266	210390
35312	175178	39312	206621	39313	240899	35313	205265	35312	182231	39313	248234	35328	173003	35297	210392
35359	175179	39359	206714	39344	240902	35359	205280	35359	182227	39344	248245	35359	172556	35344	210389
35391	175179	39390	206626	39391	240920	35406	205275	35390	182220	39391	248278	35406	172560	35391	210400
35437	175186	39437	206677	39422	240932	35438	205282	35437	182228	39422	248305	35437	172978	35422	210396
35484	175195	39468	206546	39469	240928	35484	205266	35484	182211	39469	248254	35484	172525	35469	210403
35516	175197	39515	206579	39516	240900	35516	205256	35515	182202	39516	248252	35515	172520	35500	210401
35562	175195	39546	206570	39547	240885	35563	205260	35562	182220	39547	248216	35562	172545	35547	210410
35594	175192	39593	206453	39594	240880	35594	205270	35593	182227	39594	248219	35609	172529	35578	210391
35641	175183	39625	206600	39625	240882	35641	205276	35640	182219	39625	248228	35640	172983	35625	210389
35672	175187	39671	206703	39672	240898	35688	205287	35671	182205	39672	248253	35687	172553	35672	210387
35719	175196	39718	206582	39703	240906	35719	205286	35718	182213	39703	248276	35718	172549	35703	210403
35750	175194	39750	206597	39750	240905	35766	205275	35750	182219	39750	248300	35765	172528	35750	210404
35797	175174	39796	206545	39781	240891	35797	205263	35796	182192	39781	248254	35797	172532	35782	210412
35844	175184	39828	206553	39828	240855	35844	205258	35843	182211	39828	248204	35843	172532	35828	210407
35875	175188	39875	206564	39875	240862	35875	205261	35875	182239	39875	248194	35890	172529	35860	210406
35922	175192	39906	206601	39906	240850	35922	205269	35921	182236	39906	248201	35922	172541	35907	210400
35953	175197	39953	206597	39953	240866	35953	205278	35953	182215	39953	248235	35968	172564	35938	210391
36000	175192	39984	206587	39984	240899	36000	205280	36000	182202	39984	248261	36000	172537	35985	210389
36031	175200	40031	206572	40031	240910	36047	205291	36031	182230	40031	248291	36047	172551	36032	210397
36078	175191	40078	206567	40063	240891	36078	205280	36078	182206	40063	248268	36078	172976	36063	210403
36125	175189	40109	206548	40109	240865	36125	205273	36125	182197	40109	248248	36125	172564	36110	210408
36156	175190	40156	206563	40156	240842	36156	205282	36156	182216	40156	248236	36156	172983	36141	210419
36203	175179	40187	206603	40188	240833	36203	205280	36203	182244	40188	248232	36203	172543	36188	210408
36234	175191	40234	206613	40234	240862	36234	205289	36234	182222	40234	248204	36250	172561	36219	210406
36281	175190	40265	206628	40266	240845	36281	205291	36281	182190	40266	248252	36281	172549	36266	210396
36312	175186	40312	206596	40313	240884	36313	205289	36312	182202	40313	248291	36328	172978	36297	210405
36359	175193	40359	206578	40344	240883	36359	205291	36359	182219	40344	248268	36359	172525	36344	210412
36391	175193	40390	206563	40391	240881	36406	205268	36390	182185	40391	248262	36406	172528	36391	210423
36437	175210	40437	206566	40422	240854	36438	205274	36437	182206	40422	248240	36437	172963	36422	210430
36484	175193	40468	206579	40469	240858	36484	205276	36484	182230	40469	248215	36484	172972	36469	210433
36516	175213	40515	206584	40516	240849	36516	205289	36515	182240	40516	248219	36515	172531	36500	210425
36562	175204	40546	206632	40547	240871	36563	205289	36562	182209	40547	248252	36562	172532	36547	210410
36594	175204	40593	206577	40594	240891	36594	205294	36593	182208	40594	248308	36609	172993	36578	210419
36641	175196	40625	206559	40625	240906	36641	205289	36640	182200	40625	248300	36640	172534	36625	210432
36672	175189	40671	206553	40672	240901	36688	205273	36671	182211	40672	248285	36687	172519	36672	210439
36719	175202	40718	206534	40703	240858	36719	205286	36718	182169	40703	248260	36718	172532	36703	210436
36750	175193	40750	206547	40750	240842	36766	205290	36750	182223	40750	248243	36765	172515	36750	210440
36797	175191	40796	206566	40781	240828	36797	205282	36796	182256	40781	248281	36797	172519	36782	210449
36844	175191	40828	206582	40828	240829	36844	205280	36843	182254	40828	248238	36843	172545	36828	210437
36875	175197	40875	206600	40875	240845	36875	205291	36875	182227	40875	248280	36890	172965	36860	210437
36922	175212	40906	206590	40906	240873	36922	205289	36921	182225	40906	248311	36922	172519	36907	210447
36953	175207	40953	206559	40953	240873	36953	205282	36953	182246	40953	248302	36968	172513	36938	210434
37000	175211	40984	206544	40984	240877	37000	205261	37000	182201	40984	248260	37000	172513	36985	210440
37031	175200	41031	206536	41031	240851	37047	205271	37031	182195	41031	248235	37047	172526	37032	210455
37078	175201	41078	206556	41063	240827	37078	205277	37078	182253	41063	248230	37078	172956	37063	210436
37125	175197	41109	206579	41109	240825	37125	205280	37125	182275	41109	248234	37125	172520	37110	210437
37156	175201	41156	206623	41156	240842	37156	205291	37156	182239	41156	248267	37156	172521	37141	210430
37203	175191	41187	206583	41188	240880	37203	205289	37203	182227	41188	248307	37203	172538	37188	210426
37234	175194	41234	206561	41234	240889	37234	205276	37234	182231	41234	248280	37250	172514	37219	210428
37281	175214	41265	206520	41266	240882	37281	205267	37281	182220	41266	248258	37281	172509	37266	210426
37312	175213	41312	206534	41313	240872	37313	205265	37312	182184	41313	248248	37328	172512	37297	210441
37359	175223	41359	206556	41344	240840	37359	205280	37359	182239	41344	248236	37359	172531	37344	210447
37391	175211	41390	206560	41391	240836	37406	205277	37390	182290	41391	248265	37406	172540	37391	210432
37437	175211	41437	206585	41422	240840	37438	205280	37437	182263	41422	248284	37437	172542	37422	210425
37484	175213	41468	206595	41469	240858	37484	205284	37484	182220	41469	248293	37484	172536	37469	210412
37516	175199	41515	206568	41516	240892	37516	205267	37515	182202	41516	248341	37515	172552	37500	210435
37562	175196	41546	206538	41547	240873	37563	205272	37562	182242	41547	248315	37562	172530	37547	210445
37594	175200	41593	206532	41594	240862	37594	205261	37593	182184	41594	248301	37609	172526	37578	210441
37641	175206	41625	206542	41625	240858	37641	205258	37640	182204	41625	248286	37640	172536	37625	210440
37672	175209	41671	206549	41672	240868	37688	205273	37671	182269	41672	248272	37687	172526	37672	210444
37719	175218	41718	206566	41703	240867	37719	205284	37718	182254	41703	248282	37718	172973	37703	210444
37750	175216	41750	206435	41750	240874	37766	205282	37750	182232	41750	248300	37765	172564	37750	210435
37797	175220	41796	206548	41781	240889	37797	205283	37796	182194	41781	248316	37797	172542	37782	210437
37844	175217	41828	206547	41828	240894	37844	205287	37843	182197	41828	248330	37843	172561	37828	210433
37875	175228	41875	206537	41875	240881	37875	205280	37875	182155	41875	248308	37890	173001	37860	210445
37922	175222	41906	206539	41906	240874	37922	205275	37921	182183	41906	248315	37922	172532	37907	210443
37953	175210	41953	206562	41953	240864	37953	205269	37953	182267	41953	248294	37968	172553	37938	210441
38000	175207	41984	206568	41984	240863	38000	205282	38000	182262	41984	248297	38000	172980	37985	210438
38031	175212	42031	206578	42031	240873	38047	205283	38031	182200	42031	248305	38047	172548	38032	210439
38078	175212	42078	206590	42063	240893	38078	205283	38078	182185	42063	248301	38078	173014	38063	210424
38125	175209	42109	206564	42109	240908	38125	205296	38125	182140	42109	248308	38125	173010	38110	210430
38156	175202	42156	206560	42156	240914	38156	205281	38156	182168	42156	248294	38156	172984	38141	210438
38203	175216	42187	206543	42188	240901	38203	205273	38203	182139	42188	248257	38203	172550	38188	210436
38234	175217	42234	206532	42234	240879	38234	205268	38234	182224	42234	248242	38250	172529	38219	210439
38281	175223	42265	206554	42266	240879	38281	205273	38281	182261	42266	248215	38281	172562	38266	210432
38312	175213	42312	206563	42313	240881	38313	205285	38312	182222	42313	248212	38328	172986	38297	210426
38359	175207	42359	206579	42344	240885	38359	205295	38359	182165	42344	248237	38359	172544	38344	210426
38391	175202	42390	206568	42391	240920	38406	205296	38390	182133	42391	248270	38406	172547	38391	210432
38437	175199	42437	206551	42422	240925	38438	205292	38437	182165	42422	248259	38437	173004	38422	210433
38484	175203	42468	206540	42469	240904	38484	205281	38484	182152	42469	248260	38484	172547	38469	210435
38516	175197	42515	206527	42516	240884	38516	205260	38515	182141	42516	248227	38515	172531	38500	210441
38562	175211	42546	206568	42547	240858	38563	205282	38562	182219	42547	248202	38562	172548	38547	210442
38594	175209	42593	206568	42594	240852	38594	205282	38593	182242	42594	248204	38609	173004	38578	210431
38641	175215	42625	206598	42625	240870	38641	205298	38640	182207	42625	248241	38640	172559	38625	210426
38672	175213	42671	206453	42672	240892	38688	205294	38671	182173	42672	248240	38687	172546	38672	210426
38719	175207	42718	206564	42703	240923	38719	205303	38718	182139	42703	248269	38718	172530	38703	210427
38750	175212	42750	206539	42750	240912	38766	205300	38750	182182	42750	248268	38765	172532	38750	210437
38797	175207	42796	206524	42781	240895	38797	205289	38796	182122	42781	248254	38797	172541	38782	210441
38844	175207	42828	206560	42828	240883	38844	205277	38843	182186	42828	248200	38843	172539	38828	210423
38875	175192	42875	206582	42875	240897	38875	205282	38875	182263	42875	248187	38890	172552	38860	210437
38922	175193	42906	206594	42906	240894	38922	205272	38921	182216	42906	248179	38922	172990	38907	210423
38953	175190	42953	206610	42953	240924	38953	205294	38953	182211	42953	248206	38968	172972	38938	210425
39000	175181	42984	206588	42984	240912	39000	205290	39000	182154	42984	248236	39000	172529	38985	210425
39031	175197	43031	206582	43031	240943	39047	205283	39031	182164	43031	248251	39047	172518	39032	210434
39078	175203	43078	206562	43063	240927	39078	205299	39078	182136	43063	248246	39078	172518	39063	210427
39125	175200	43109	206565	43109	240907	39125	205264	39125	182160	43109	248222	39125	172524	39110	210446
39156	175201	43156	206578	43156	240888	39156	205294	39156	182272	43156	248202	39156	172530	39141	210449
39203	175201	43187	206565	43188	240882	39203	205302	39203	182283	43188	248187	39203	172539	39188	210447
39234	175201	43234	206589	43234	240890	39234	205307	39234	182222	43234	248192	39250	172979	39219	210436
39281	175192	43265	206593	43266	240920	39281	205295	39281	182199	43266	248233	39281	172536	39266	210434
39312	175188	43312	206580	43313	240919	39313	205300	39312	182155	43313	248272	39328	172549	39297	210443
39359	175193	43359	206561	43344	240929	39359	205284	39359	182174	43344	248240	39359	172987	39344	210448
39391	175192	43390	206555	43391	240909	39406	205274	39390	182138	43391	248212	39406	172967	39391	210457
39437	175181	43437	206548	43422	240902	39438	205281	39437	182227	43422	248193	39437	172956	39422	210472
39484	175185	43468	206548	43469	240882	39484	205283	39484	182312	43469	248200	39484	172966	39469	210462
39516	175180	43515	206599	43516	240872	39516	205286	39515	182281	43516	248206	39515	172548	39500	210471
39562	175200	43546	206616	43547	240883	39563	205304	39562	182272	43547	248232	39562	172966	39547	210478
39594	175201	43593	206574	43594	240907	39594	205295	39593	182218	43594	248262	39609	172966	39578	210461
39641	175201	43625	206553	43625	240911	39641	205282	39640	182200	43625	248273	39640	172519	39625	210474
39672	175204	43671	206525	43672	240892	39688	205280	39671	182195	43672	248238	39687	172513	39672	210479
39719	175196	43718	206521	43703	240875	39719	205307	39718	182154	43703	248239	39718	172948	39703	210478
39750	175198	43750	206538	43750	240858	39766	205347	39750	182237	43750	248210	39765	172514	39750	210486
39797	175201	43796	206550	43781	240846	39797	205384	39796	182309	43781	248226	39797	172522	39782	210490
39844	175187	43828	206579	43828	240843	39844	205407	39843	182300	43828	248232	39843	172516	39828	210468
39875	175203	43875	206584	43875	240860	39875	205453	39875	182279	43875	248251	39890	172517	39860	210483
39922	175191	43906	206553	43906	240888	39922	205504*	39921	182246	43906	248254	39922	172510	39907	210482
39953	175185	43953	206527	43953	240897	39953	205535*	39953	182252	43953	248261	39968	172502	39938	210493
40000	175199	43984	206539	43984	240861	40000	205566*	40000	182177	43984	248244	40000	172502	39985	210490
40031	175208	44031	206546	44031	240851	40047	205590*	40031	182211	44031	248212	40047	172508	40032	210500
40078	175214	44078	206559	44063	240845	40078	205624*	40078	182303	44063	248235	40078	172510	40063	210512
40125	175201	44109	206557	44109	240844	40125	205618*	40125	182309	44109	248233	40125	172524	40110	210492
40156	175203	44156	206609	44156	240852	40156	205568*	40156	182272	44156	248252	40156	172533	40141	210487
40203	175190	44187	206560	44188	240870	40203	205522*	40203	182227	44188	248281	40203	172515	40188	210491
40234	175197	44234	206536	44234	240892	40234	205485*	40234	182191	44234	248265	40250	172505	40219	210482
40281	175200	44265	206543	44266	240879	40281	205455*	40281	182188	44266	248253	40281	172500	40266	210492
40312	175197	44312	206539	44313	240882	40313	205429	40312	182156	44313	248239	40328	172499	40297	210495
40359	175190	44359	206577	44344	240870	40359	205415	40359	182250	44344	248230	40359	172506	40344	210502
40391	175195	44390	206598	44391	240849	40406	205376	40390	182336	44391	248221	40406	172510	40391	210501
40437	175204	44437	206608	44422	240878	40438	205368	40437	182313	44422	248248	40437	172521	40422	210488
40484	175209	44468	206585	44469	240898	40484	205378	40484	182281	44469	248293	40484	172513	40469	210485
40516	175209	44515	206581	44516	240920	40516	205388	40515	182243	44516	248315	40515	172512	40500	210485
40562	175218	44546	206552	44547	240912	40563	205374	40562	182261	44547	248295	40562	172514	40547	210486
40594	175224	44593	206575	44594	240910	40594	205392	40593	182176	44594	248256	40609	172512	40578	210483
40641	175212	44625	206566	44625	240887	40641	205358	40640	182193	44625	248248	40640	172501	40625	210487
40672	175213	44671	206598	44672	240886	40688	205364	40671	182303	44672	248244	40687	172527	40672	210488
40719	175198	44718	206672	44703	240895	40719	205358	40718	182300	44703	248240	40718	172965	40703	210477
40750	175192	44750	206606	44750	240916	40766	205359	40750	182253	44750	248297	40765	172962	40750	210471
40797	175201	44796	206608	44781	240925	40797	205380	40796	182223	44781	248321	40797	172964	40782	210475
40844	175202	44828	206571	44828	240933	40844	205354	40843	182230	44828	248292	40843	172536	40828	210481
40875	175213	44875	206646	44875	240913	40875	205384	40875	182201	44875	248263	40890	172521	40860	210476
40922	175215	44906	206572	44906	240913	40922	205338	40921	182190	44906	248235	40922	172977	40907	210468
40953	175212	44953	206576	44953	240887	40953	205358	40953	182285	44953	248246	40968	172540	40938	210467
41000	175219	44984	206610	44984	240894	41000	205324	41000	182320	44984	248247	41000	172528	40985	210457
41031	175219	45031	206628	45031	240933	41047	205370	41031	182258	45031	248259	41047	172534	41032	210459
41078	175214	45078	206602	45063	240941	41078	205363	41078	182256	45063	248295	41078	172529	41063	210440
41125	175217	45109	206563	45109	240954	41125	205392	41125	182221	45109	248305	41125	172975	41110	210460
41156	175191	45156	206551	45156	240940	41156	205375	41156	182251	45156	248292	41156	172981	41141	210442
41203	175202	45187	206549	45188	240919	41203	205371	41203	182169	45188	248258	41203	172520	41188	210447
41234	175197	45234	206560	45234	240916	41234	205349	41234	182231	45234	248247	41250	172515	41219	210452
41281	175205	45265	206589	45266	240925	41281	205344	41281	182313	45266	248218	41281	172527	41266	210453
41312	175199	45312	206699	45313	240924	41313	205339	41312	182293	45313	248229	41328	172539	41297	210435
41359	175214	45359	206602	45344	240942	41359	205353	41359	182267	45344	248285	41359	172983	41344	210439
41391	175198	45390	206606	45391	240947	41406	205359	41390	182230	45391	248308	41406	172533	41391	210438
41437	175218	45437	206596	45422	240953	41438	205377	41437	182250	45422	248321	41437	172543	41422	210446
41484	175228	45468	206586	45469	240926	41484	205366	41484	182256	45469	248287	41484	172519	41469	210441
41516	175209	45515	206600	45516	240931	41516	205366	41515	182184	45516	248241	41515	172988	41500	210430
41562	175213	45546	206635	45547	240922	41563	205341	41562	182275	45547	248233	41562	172527	41547	210433
41594	175206	45593	206651	45594	240916	41594	205346	41593	182327	45594	248255	41609	172985	41578	210434
41641	175207	45625	206657	45625	240933	41641	205344	41640	182303	45625	248304	41640	172521	41625	210427
41672	175196	45671	206634	45672	240942	41688	205370	41671	182256	45672	248320	41687	172977	41672	210420
41719	175203	45718	206636	45703	240943	41719	205363	41718	182235	45703	248349	41718	172969	41703	210417
41750	175207	45750	206622	45750	240949	41766	205367	41750	182294	45750	248318	41765	172537	41750	210427
41797	175213	45796	206622	45781	240944	41797	205360	41796	182237	45781	248296	41797	172973	41782	210424
41844	175212	45828	206633	45828	240911	41844	205342	41843	182229	45828	248250	41843	172518	41828	210425
41875	175210	45875	206657	45875	240904	41875	205342	41875	182323	45875	248229	41890	172517	41860	210436
41922	175228	45906	206665	45906	240908	41922	205348	41921	182332	45906	248266	41922	172988	41907	210419
41953	175220	45953	206677	45953	240945	41953	205361	41953	182301	45953	248289	41968	172546	41938	210413
42000	175222	45984	206634	45984	240965	42000	205365	42000	182250	45984	248305	42000	172525	41985	210416
42031	175207	46031	206610	46031	240969	42047	205375	42031	182285	46031	248342	42047	172515	42032	210409
42078	175203	46078	206580	46063	240941	42078	205374	42078	182272	46063	248296	42078	172506	42063	210420
42125	175189	46109	206613	46109	240922	42125	205354	42125	182207	46109	248237	42125	172518	42110	210417
42156	175209	46156	206709	46156	240915	42156	205348	42156	182305	46156	248252	42156	172959	42141	210429
42203	175202	46187	206666	46188	240926	42203	205333	42203	182342	46188	248250	42203	172958	42188	210440
42234	175208	46234	206671	46234	240951	42234	205342	42234	182312	46234	248257	42250	172520	42219	210416
42281	175212	46265	206723	46266	240957	42281	205351	42281	182270	46266	248319	42281	172531	42266	210423
42312	175205	46312	206585	46313	241000	42313	205364	42312	182272	46313	248308	42328	172544	42297	210419
42359	175215	46359	206559	46344	240972	42359	205368	42359	182292	46344	248290	42359	172539	42344	210427
42391	175214	46390	206593	46391	240952	42406	205367	42390	182227	46391	248279	42406	172535	42391	210438
42437	175222	46437	206587	46422	240949	42438	205351	42437	182269	46422	248270	42437	172519	42422	210437
42484	175210	46468	206721	46469	240931	42484	205345	42484	182342	46469	248250	42484	172524	42469	210444
42516	175213	46515	206654	46516	240944	42516	205354	42515	182322	46516	248266	42515	172531	42500	210439
42562	175212	46546	206742	46547	240955	42563	205352	42562	182300	46547	248312	42562	172545	42547	210432
42594	175198	46593	206641	46594	240986	42594	205358	42593	182254	46594	248331	42609	172521	42578	210418
42641	175206	46625	206582	46625	240982	42641	205352	42640	182287	46625	248357	42640	172961	42625	210430
42672	175203	46671	206557	46672	240944	42688	205363	42671	182296	46672	248327	42687	172531	42672	210443
42719	175222	46718	206554	46703	240928	42719	205348	42718	182236	46703	248290	42718	172509	42703	210448
42750	175219	46750	206583	46750	240921	42766	205328	42750	182285	46750	248291	42765	172510	42750	210442
42797	175204	46796	206640	46781	240937	42797	205321	42796	182328	46781	248277	42797	172524	42782	210450
42844	175207	46828	206754	46828	240934	42844	205344	42843	182301	46828	248315	42843	172520	42828	210440
42875	175201	46875	206667	46875	240953	42875	205357	42875	182274	46875	248358	42890	172523	42860	210445
42922	175205	46906	206606	46906	240977	42922	205369	42921	182252	46906	248332	42922	172961	42907	210443
42953	175193	46953	206553	46953	240972	42953	205380	42953	182295	46953	248325	42968	172953	42938	210436
43000	175194	46984	206532	46984	240951	43000	205363	43000	182246	46984	248282	43000	172509	42985	210444
43031	175179	47031	206569	47031	240933	43047	205347	43031	182241	47031	248305	43047	172525	43032	210455
43078	175190	47078	206631	47063	240936	43078	205338	43078	182314	47063	248315	43078	172553	43063	210455
43125	175190	47109	206665	47109	240929	43125	205343	43125	182328	47109	248314	43125	172986	43110	210452
43156	175195	47156	206772	47156	240943	43156	205351	43156	182308	47156	248365	43156	172552	43141	210443
43203	175204	47187	206648	47188	240975	43203	205364	43203	182287	47188	248367	43203	172545	43188	210440
43234	175201	47234	206588	47234	240956	43234	205376	43234	182288	47234	248369	43250	172558	43219	210438
43281	175209	47265	206537	47266	240951	43281	205362	43281	182293	47266	248330	43281	172526	43266	210453
43312	175198	47312	206564	47313	240909	43313	205356	43312	182262	47313	248298	43328	172528	43297	210448
43359	175187	47359	206622	47344	240903	43359	205345	43359	182245	47344	248332	43359	172550	43344	210449
43391	175187	47390	206699	47391	240909	43406	205343	43390	182308	47391	248333	43406	172558	43391	210448
43437	175175	47437	206720	47422	240917	43438	205345	43437	182300	47422	248378	43437	173015	43422	210441
43484	175189	47468	206755	47469	240947	43484	205363	43484	182311	47469	248370	43484	172552	43469	210435
43516	175187	47515	206619	47516	240945	43516	205364	43515	182278	47516	248389	43515	172991	43500	210434
43562	175193	47546	206583	47547	240914	43563	205373	43562	182308	47547	248351	43562	173004	43547	210442
43594	175194	47593	206555	47594	240919	43594	205360	43593	182264	47594	248341	43609	172554	43578	210439
43641	175209	47625	206619	47625	240900	43641	205356	43640	182243	47625	248347	43640	172972	43625	210441
43672	175203	47671	206702	47672	240903	43688	205350	43671	182309	47672	248358	43687	172545	43672	210445
43719	175202	47718	206734	47703	240908	43719	205356	43718	182318	47703	248354	43718	172557	43703	210433
43750	175192	47750	206678	47750	240928	43766	205376	43750	182307	47750	248391	43765	173028	43750	210434
43797	175195	47796	206661	47781	240941	43797	205405	43796	182267	47781	248418	43797	173028	43782	210441
43844	175187	47828	206600	47828	240924	43844	205408	43843	182292	47828	248404	43843	172586	43828	210436
43875	175187	47875	206578	47875	240922	43875	205410	43875	182297	47875	248381	43890	173008	43860	210446
43922	175191	47906	206611	47906	240920	43922	205389	43921	182245	47906	248369	43922	172582	43907	210440
43953	175197	47953	206691	47953	240916	43953	205375	43953	182277	47953	248352	43968	173032	43938	210442
44000	175192	47984	206720	47984	240924	44000	205384	44000	182311	47984	248348	44000	173021	43985	210449
44031	175199	48031	206696	48031	240936	44047	205393	44031	182322	48031	248391	44047	173047	44032	210440
44078	175196	48078	206672	48063	240954	44078	205402	44078	182300	48063	248424	44078	173048	44063	210434
44125	175203	48109	206642	48109	240962	44125	205416	44125	182276	48109	248427	44125	172610	44110	210446
44156	175203	48156	206591	48156	240940	44156	205407	44156	182324	48156	248375	44156	173053	44141	210447
44203	175211	48187	206572	48188	240926	44203	205401	44203	182279	48188	248325	44203	172601	44188	210447
44234	175207	48234	206615	48234	240912	44234	205392	44234	182265	48234	248308	44250	172608	44219	210446
44281	175204	48265	206686	48266	240915	44281	205377	44281	182312	48266	248322	44281	173048	44266	210444
44312	175200	48312	206718	48313	240938	44313	205389	44312	182324	48313	248353	44328	173059	44297	210429
44359	175184	48359	206781	48344	240944	44359	205394	44359	182332	48344	248365	44359	173072	44344	210437
44391	175191	48390	206658	48391	240967	44406	205404	44390	182294	48391	248369	44406	173063	44391	210438
44437	175190	48437	206621	48422	240953	44438	205403	44437	182313	48422	248364	44437	173063	44422	210442
44484	175194	48468	206567	48469	240937	44484	205407	44484	182329	48469	248350	44484	172618	44469	210445
44516	175190	48515	206581	48516	240921	44516	205397	44515	182278	48516	248338	44515	172624	44500	210451
44562	175203	48546	206653	48547	240905	44563	205382	44562	182303	48547	248330	44562	173055	44547	210442
44594	175201	48593	206697	48594	240920	44594	205371	44593	182325	48594	248352	44609	172624	44578	210433
44641	175208	48625	206687	48625	240931	44641	205380	44640	182330	48625	248397	44640	172631	44625	210426
44672	175195	48671	206643	48672	240944	44688	205403	44671	182324	48672	248383	44687	173070	44672	210429
44719	175214	48718	206595	48703	240950	44719	205399	44718	182290	48703	248400	44718	172620	44703	210432
44750	175198	48750	206579	48750	240934	44766	205406	44750	182323	48750	248374	44765	173042	44750	210430
44797	175191	48796	206567	48781	240907	44797	205399	44796	182300	48781	248364	44797	172615	44782	210434
44844	175190	48828	206599	48828	240892	44844	205398	44843	182261	48828	248356	44843	173059	44828	210445
44875	175194	48875	206666	48875	240893	44875	205378	44875	182309	48875	248345	44890	173071	44860	210442
44922	175191	48906	206677	48906	240913	44922	205371	44921	182323	48906	248369	44922	173067	44907	210437
44953	175195	48953	206658	48953	240917	44953	205379	44953	182331	48953	248363	44968	172632	44938	210426
45000	175207	48984	206615	48984	240941	45000	205391	45000	182297	48984	248416	45000	173072	44985	210435
45031	175215	49031	206573	49031	240921	45047	205390	45031	182320	49031	248416	45047	173064	45032	210427
45078	175210	49078	206526	49063	240904	45078	205385	45078	182321	49063	248394	45078	173063	45063	210444
45125	175207	49109	206554	49109	240898	45125	205381	45125	182256	49109	248353	45125	172601	45110	210450
45156	175217	49156	206604	49156	240906	45156	205368	45156	182275	49156	248344	45156	173051	45141	210456
45203	175203	49187	206665	49188	240894	45203	205361	45203	182296	49188	248346	45203	173061	45188	210438
45234	175202	49234	206639	49234	240905	45234	205375	45234	182314	49234	248378	45250	173062	45219	210431
45281	175196	49265	206618	49266	240936	45281	205382	45281	182311	49266	248430	45281	173054	45266	210449
45312	175200	49312	206581	49313	240936	45313	205390	45312	182293	49313	248420	45328	173057	45297	210447
45359	175191	49359	206544	49344	240935	45359	205388	45359	182321	49344	248400	45359	172614	45344	210455
45391	175197	49390	206510	49391	240895	45406	205368	45390	182275	49391	248378	45406	173050	45391	210451
45437	175194	49437	206573	49422	240889	45438	205357	45437	182269	49422	248351	45437	172612	45422	210474
45484	175212	49468	206643	49469	240872	45484	205357	45484	182313	49469	248362	45484	173063	45469	210476
45516	175208	49515	206655	49516	240867	45516	205344	45515	182311	49516	248380	45515	173061	45500	210466
45562	175212	49546	206653	49547	240895	45563	205368	45562	182328	49547	248446	45562	173065	45547	210469
45594	175216	49593	206607	49594	240922	45594	205367	45593	182290	49594	248462	45609	172622	45578	210459
45641	175201	49625	206576	49625	240913	45641	205368	45640	182307	49625	248449	45640	172615	45625	210464
45672	175206	49671	206515	49672	240888	45688	205376	45671	182308	49672	248397	45687	173054	45672	210473
45719	175195	49718	206530	49703	240869	45719	205355	45718	182259	49703	248403	45718	173052	45703	210473
45750	175185	49750	206623	49750	240857	45766	205353	45750	182302	49750	248416	45765	173055	45750	210481
45797	175201	49796	206657	49781	240855	45797	205345	45796	182320	49781	248423	45797	173066	45782	210477
45844	175197	49828	206672	49828	240868	45844	205346	45843	182313	49828	248447	45843	173061	45828	210470
45875	175198	49875	206644	49875	240909	45875	205365	45875	182300	49875	248473	45890	173065	45860	210467
45922	175204	49906	206597	49906	240921	45922	205378	45921	182298	49906	248471	45922	172627	45907	210471
45953	175211	49953	206550	49953	240900	45953	205380	45953	182303	49953	248440	45968	172614	45938	210477
46000	175201	49984	206519	49984	240876	46000	205370	46000	182269	49984	248425	46000	173049	45985	210482
46031	175206	50031	206595	50031	240860	46047	205363	46031	182274	50031	248426	46047	173051	46032	210480
46078	175210	50078	206659	50063	240865	46078	205353	46078	182304	50063	248422	46078	172622	46063	210479
46125	175200	50109	206695	50109	240851	46125	205350	46125	182328	50109	248461	46125	173061	46110	210474
46156	175189	50156	206653	50156	240874	46156	205369	46156	182321	50156	248495	46156	173064	46141	210467
46203	175191	50187	206653	50188	240894	46203	205384	46203	182296	50188	248480	46203	173060	46188	210468
46234	175196	50234	206445	50234	240885	46234	205385	46234	182306	50234	248449	46250	172624	46219	210482
46281	175201	50265	206541	50266	240878	46281	205373	46281	182320	50266	248437	46281	173044	46266	210468
46312	175207	50312	206576	50313	240869	46313	205358	46312	182275	50313	248435	46328	173056	46297	210466
46359	175212	50359	206662	50344	240856	46359	205360	46359	182275	50344	248433	46359	172607	46344	210462
46391	175207	50390	206782	50391	240870	46406	205351	46390	182306	50391	248454	46406	173057	46391	210465
46437	175216	50437	206664	50422	240877	46438	205354	46437	182324	50422	248487	46437	172617	46422	210463
46484	175222	50468	206659	50469	240898	46484	205361	46484	182322	50469	248507	46484	173059	46469	210449
46516	175209	50515	206603	50516	240898	46516	205381	46515	182306	50516	248515	46515	172611	46500	210458
46562	175218	50546	206568	50547	240879	46563	205373	46562	182320	50547	248468	46562	173049	46547	210459
46594	175207	50593	206586	50594	240879	46594	205360	46593	182292	50594	248470	46609	173044	46578	210455
46641	175196	50625	206649	50625	240863	46641	205346	46640	182271	50625	248459	46640	172623	46625	210457
46672	175187	50671	206695	50672	240867	46688	205346	46671	182305	50672	248440	46687	173082	46672	210457
46719	175203	50718	206710	50703	240879	46719	205347	46718	182314	50703	248488	46718	172657	46703	210449
46750	175200	50750	206670	50750	240879	46766	205365	46750	182329	50750	248507	46765	173116	46750	210444
46797	175210	50796	206649	50781	240901	46797	205366	46796	182306	50781	248484	46797	173116	46782	210435
46844	175211	50828	206583	50828	240896	46844	205362	46843	182310	50828	248482	46843	173109	46828	210441
46875	175205	50875	206581	50875	240885	46875	205359	46875	182307	50875	248439	46890	173107	46860	210452
46922	175216	50906	206613	50906	240881	46922	205357	46921	182278	50906	248425	46922	173102	46907	210446
46953	175217	50953	206692	50953	240888	46953	205346	46953	182304	50953	248447	46968	173107	46938	210451
47000	175209	50984	206724	50984	240893	47000	205342	47000	182314	50984	248454	47000	173115	46985	210441
47031	175215	51031	206690	51031	240909	47047	205352	47031	182324	51031	248472	47047	173122	47032	210435
47078	175192	51078	206652	51063	240929	47078	205367	47078	182297	51063	248483	47078	173127	47063	210437
47125	175207	51109	206607	51109	240941	47125	205381	47125	182310	51109	248458	47125	173130	47110	210435
47156	175194	51156	206577	51156	240930	47156	205369	47156	182316	51156	248428	47156	173127	47141	210442
47203	175188	51187	206574	51188	240922	47203	205360	47203	182278	51188	248413	47203	173117	47188	210438
47234	175205	51234	206641	51234	240916	47234	205359	47234	182291	51234	248425	47250	173122	47219	210441
47281	175204	51265	206705	51266	240920	47281	205341	47281	182313	51266	248429	47281	173124	47266	210441
47312	175205	51312	206732	51313	240930	47313	205349	47312	182318	51313	248447	47328	173135	47297	210427
47359	175218	51359	206684	51344	240949	47359	205368	47359	182319	51344	248467	47359	173136	47344	210431
47391	175205	51390	206662	51391	240951	47406	205373	47390	182299	51391	248506	47406	173140	47391	210429
47437	175204	51437	206603	51422	240960	47438	205387	47437	182303	51422	248501	47437	173129	47422	210440
47484	175205	51468	206571	51469	240930	47484	205384	47484	182286	51469	248458	47484	173125	47469	210444
47516	175194	51515	206633	51516	240929	47516	205361	47515	182275	51516	248420	47515	173113	47500	210435
47562	175191	51546	206702	51547	240919	47563	205357	47562	182301	51547	248418	47562	173115	47547	210442
47594	175201	51593	206726	51594	240928	47594	205336	47593	182320	51594	248456	47609	173114	47578	210431
47641	175204	51625	206711	51625	240952	47641	205346	47640	182317	51625	248472	47640	173137	47625	210436
47672	175244	51671	206758	51672	240984	47688	205353	47671	182302	51672	248506	47687	173148	47672	210446
47719	175223	51718	206641	51703	240981	47719	205373	47718	182297	51703	248479	47718	173162	47703	210436
47750	175230	51750	206593	51750	240952	47766	205372	47750	182312	51750	248432	47765	173159	47750	210437
47797	175249	51796	206596	51781	240952	47797	205363	47796	182292	51781	248437	47797	173155	47782	210440
47844	175253	51828	206651	51828	240933	47844	205354	47843	182291	51828	248422	47843	173159	47828	210458
47875	175236	51875	206728	51875	240933	47875	205341	47875	182313	51875	248421	47890	173164	47860	210439
47922	175230	51906	206812	51906	240948	47922	205347	47921	182332	51906	248477	47922	173166	47907	210441
47953	175234	51953	206709	51953	240962	47953	205347	47953	182331	51953	248501	47968	173168	47938	210428
48000	175231	51984	206673	51984	240977	48000	205357	48000	182308	51984	248500	48000	173164	47985	210433
48031	175233	52031	206627	52031	240962	48047	205368	48031	182326	52031	248496	48047	173161	48032	210439
48078	175234	52078	206624	52063	240924	48078	205371	48078	182331	52063	248451	48078	173150	48063	210442
48125	175247	52109	206670	52109	240911	48125	205353	48125	182296	52109	248443	48125	173151	48110	210429
48156	175229*	52156	206739	52156	240930	48156	205341	48156	182306	52156	248433	48156	173149	48141	210459
48203	175239	52187	206763	52188	240941	48203	205335	48203	182321	52188	248448	48203	173163	48188	210460
48234	175252	52234	206752	52234	240955	48234	205359	48234	182326	52234	248477	48250	173165	48219	210444
48281	175253	52265	206724	52266	240969	48281	205357	48281	182307	52266	248525	48281	173157	48266	210433
48312	175246	52312	206688	52313	240969	48313	205380	48312	182314	52313	248496	48328	173158	48297	210447
48359	175235	52359	206652	52344	240940	48359	205370	48359	182329	52344	248502	48359	173152	48344	210459
48391	175233	52390	206692	52391	240900	48406	205353	48390	182295	52391	248465	48406	173147	48391	210464
48437	175233	52437	206752	52422	240886	48438	205358	48437	182297	52422	248447	48437	173153	48422	210465
48484	175217	52468	206793	52469	240886	48484	205339	48484	182321	52469	248444	48484	173155	48469	210455
48516	175211	52515	206862	52516	240891	48516	205346	48515	182332	52516	248504	48515	173157	48500	210457
48562	175207	52546	206761	52547	240919	48563	205361	48562	182332	52547	248516	48562	173161	48547	210454
48594	175207	52593	206815	52594	240936	48594	205368	48593	182312	52594	248528	48609	173163	48578	210454
48641	175201	52625	206685	52625	240911	48641	205378	48640	182328	52625	248524	48640	173160	48625	210454
48672	175181	52671	206669	52672	240890	48688	205358	48671	182316	52672	248492	48687	173147	48672	210460
48719	175185	52718	206712	52703	240870	48719	205352	48718	182318	52703	248498	48718	173160	48703	210465
48750	175178	52750	206845	52750	240871	48766	205340	48750	182330	52750	248489	48765	173168	48750	210469
48797	175175	52796	206793	52781	240864	48797	205343	48796	182337	52781	248513	48797	173173	48782	210463
48844	175167	52828	206789	52828	240889	48844	205345	48843	182333	52828	248530	48843	173181	48828	210457
48875	175148	52875	206744	52875	240920	48875	205375	48875	182329	52875	248567	48890	173176	48860	210455
48922	175098	52906	206794	52906	240913	48922	205382	48921	182325	52906	248558	48922	173175	48907	210441
48953	175110	52953	206679	52953	240884	48953	205363	48953	182332	52953	248535	48968	173176	48938	210460
49000	175160	52984	206697	52984	240878	49000	205367	49000	182323	52984	248521	49000	173170	48985	210466
49031	175192	53031	206724	53031	240862	49047	205350	49031	182320	53031	248484	49047	173173	49032	210463
49078	175219	53078	206863	53063	240881	49078	205337	49078	182343	53063	248492	49078	173177	49063	210461
49125	175227	53109	206793	53109	240882	49125	205359	49125	182349	53109	248514	49125	173183	49110	210456
49156	175237	53156	206768	53156	240900	49156	205361	49156	182339	53156	248549	49156	173188	49141	210448
49203	175241	53187	206729	53188	240932	49203	205377	49203	182337	53188	248540	49203	173186	49188	210451
49234	175240	53234	206686	53234	240913	49234	205375	49234	182343	53234	248536	49250	173179	49219	210454
49281	175239	53265	206700	53266	240895	49281	205372	49281	182352	53266	248503	49281	173168	49266	210450
49312	175246	53312	206757	53313	240887	49313	205357	49312	182319	53313	248510	49328	173178	49297	210460
49359	175239	53359	206799	53344	240881	49359	205342	49359	182340	53344	248519	49359	173178	49344	210451
49391	175225	53390	206821	53391	240904	49406	205339	49390	182348	53391	248505	49406	173180	49391	210450
49437	175240	53437	206795	53422	240921	49438	205343	49437	182347	53422	248534	49437	173190	49422	210443
49484	175230	53468	206766	53469	240940	49484	205361	49484	182342	53469	248541	49484	173198	49469	210424
49516	175243	53515	206741	53516	240942	49516	205370	49515	182327	53516	248545	49515	173191	49500	210444
49562	175236	53546	206713	53547	240919	49563	205377	49562	182362	53547	248548	49562	173189	49547	210445
49594	175240	53593	206751	53594	240922	49594	205361	49593	182332	53594	248508	49609	173173	49578	210439
49641	175236	53625	206808	53625	240931	49641	205338	49640	182326	53625	248524	49640	173183	49625	210443
49672	175255	53671	206838	53672	240942	49688	205335	49671	182342	53672	248537	49687	173188	49672	210439
49719	175254	53718	206822	53703	240961	49719	205343	49718	182346	53703	248539	49718	173198	49703	210434
49750	175274	53750	206875	53750	240998	49766	205356	49750	182344	53750	248577	49765	173212	49750	210432
49797	175249	53796	206755	53781	241004	49797	205367	49796	182332	53781	248567	49797	173216	49782	210435
49844	175242	53828	206718	53828	240984	49844	205367	49843	182345	53828	248562	49843	173205	49828	210440
49875	175234	53875	206745	53875	240967	49875	205361	49875	182342	53875	248536	49890	173198	49860	210437
49922	175217	53906	206773	53906	240972	49922	205341	49921	182324	53906	248533	49922	173204	49907	210441
49953	175245	53953	206831	53953	240973	49953	205327	49953	182341	53953	248549	49968	173231	49938	210439
50000	175232	53984	206920	53984	240986	50000	205320	50000	182355	53984	248565	50000	173233	49985	210435
50031	175240	54031	206818	54031	240993	50047	205330	50031	182363	54031	248572	50047	173237	50032	210425
50078	175249	54078	206773	54063	241012	50078	205363	50078	182347	54063	248615	50078	173270	50063	210421
50125	175242	54109	206735	54109	241017	50125	205365	50125	182339	54109	248603	50125	173253	50110	210425
50156	175256	54156	206725	54156	241015	50156	205359	50156	182369	54156	248566	50156	173245	50141	210436
50203	175265	54187	206750	54188	241001	50203	205336	50203	182333	54188	248558	50203	173214	50188	210438
50234	175262	54234	206799	54234	240979	50234	205317	50234	182344	54234	248558	50250	173235	50219	210433
50281	175238	54265	206859	54266	240971	50281	205304	50281	182341	54266	248581	50281	173215	50266	210439
50312	175239	54312	206855	54313	241003	50313	205311	50312	182345	54313	248637	50328	173264	50297	210420
50359	175233	54359	206808	54344	241018	50359	205333	50359	182336	54344	248658	50359	173265	50344	210424
50391	175230	54390	206766	54391	241011	50406	205362	50390	182336	54391	248654	50406	173275	50391	210433
50437	175245	54437	206736	54422	240999	50438	205365	50437	182340	54422	248640	50437	173219	50422	210427
50484	175252	54468	206743	54469	240995	50484	205342	50484	182342	54469	248620	50484	173241	50469	210444
50516	175247	54515	206793	54516	240979	50516	205313	50515	182340	54516	248574	50515	173240	50500	210444
50562	175250	54546	206841	54547	240964	50563	205307	50562	182353	54547	248589	50562	173219	50547	210449
50594	175254	54593	206836	54594	240979	50594	205288	50593	182362	54594	248619	50609	173236	50578	210441
50641	175263	54625	206786	54625	241008	50641	205318	50640	182349	54625	248652	50640	173251	50625	210427
50672	175258	54671	206721	54672	241014	50688	205334	50671	182335	54672	248666	50687	173713	50672	210434
50719	175263	54718	206641	54703	241013	50719	205343	50718	182326	54703	248639	50718	173253	50703	210443
50750	175247	54750	206631	54750	240970	50766	205343	50750	182352	54750	248613	50765	173224	50750	210445
50797	175232	54796	206652	54781	240950	50797	205305	50796	182330	54781	248616	50797	173271	50782	210447
50844	175246	54828	206744	54828	240945	50844	205276	50843	182339	54828	248626	50843	173271	50828	210448
50875	175238	54875	206838	54875	240958	50875	205258	50875	182353	54875	248638	50890	173256	50860	210444
50922	175237	54906	206779	54906	240974	50922	205275	50921	182348	54906	248686	50922	173680	50907	210433
50953	175256	54953	206757	54953	240988	50953	205288	50953	182350	54953	248669	50968	173283	50938	210432
51000	175255	54984	206749	54984	240967	51000	205327	51000	182345	54984	248679	51000	173274	50985	210428
51031	175256	55031	206641	55031	240948	51047	205315	51031	182369	55031	248668	51047	173249	51032	210451
51078	175256	55078	206686	55063	240952	51078	205291	51078	182364	55063	248637	51078	173253	51063	210460
51125	175266	55109	206733	55109	240935	51125	205265	51125	182351	55109	248624	51125	173271	51110	210458
51156	175251	55156	206756	55156	240951	51156	205231	51156	182363	55156	248642	51156	173235	51141	210469
51203	175247	55187	206782	55188	240963	51203	205242	51203	182349	55188	248655	51203	173272	51188	210455
51234	175250	55234	206641	55234	240972	51234	205245	51234	182365	55234	248682	51250	173279	51219	210459
51281	175243	55265	206728	55266	240998	51281	205282	51281	182355	55266	248707	51281	173284	51266	210451
51312	175249	55312	206719	55313	240987	51313	205296	51312	182354	55313	248701	51328	173260	51297	210456
51359	175237	55359	206731	55344	240964	51359	205281	51359	182364	55344	248657	51359	173266	51344	210472
51391	175241	55390	206742	55391	240955	51406	205254	51390	182351	55391	248648	51406	173250	51391	210467
51437	175251	55437	206725	55422	240936	51438	205209	51437	182347	55422	248626	51437	173264	51422	210472
51484	175260	55468	206751	55469	240952	51484	205209	51484	182374	55469	248670	51484	173255	51469	210463
51516	175254	55515	206756	55516	240954	51516	205217	51515	182367	55516	248681	51515	173249	51500	210469
51562	175257	55546	206638	55547	240977	51563	205252	51562	182357	55547	248711	51562	173278	51547	210457
51594	175257	55593	206718	55594	240990	51594	205283	51593	182361	55594	248717	51609	173249	51578	210462
51641	175234	55625	206700	55625	240961	51641	205263	51640	182372	55625	248692	51640	173218	51625	210472
51672	175244	55671	206709	55672	240929	51688	205232	51671	182364	55672	248695	51687	173268	51672	210469
51719	175228	55718	206743	55703	240919	51719	205213	51718	182358	55703	248672	51718	173212	51703	210473
51750	175237	55750	206745	55750	240918	51766	205193	51750	182374	55750	248687	51765	173240	51750	210484
51797	175240	55796	206679	55781	240936	51797	205210	51796	182379	55781	248712	51797	173246	51782	210482
51844	175242	55828	206742	55828	240955	51844	205222	51843	182367	55828	248741	51843	173254	51828	210469
51875	175262	55875	206639	55875	240961	51875	205261	51875	182357	55875	248739	51890	173264	51860	210465
51922	175260	55906	206702	55906	240966	51922	205258	51921	182360	55906	248724	51922	173248	51907	210468
51953	175258	55953	206610	55953	240943	51953	205241	51953	182378	55953	248711	51968	173238	51938	210471
52000	175263	55984	206714	55984	240921	52000	205215	52000	182363	55984	248707	52000	173233	51985	210482
52031	175274	56031	206714	56031	240921	52047	205184	52031	182372	56031	248695	52047	173235	52032	210474
52078	175257	56078	206720	56063	240930	52078	205186	52078	182388	56063	248694	52078	173251	52063	210485
52125	175245	56109	206710	56109	240958	52125	205199	52125	182388	56109	248727	52125	173238	52110	210462
52156	175235	56156	206710	56156	240973	52156	205222	52156	182373	56156	248741	52156	173263	52141	210466
52203	175237	56187	206679	56188	240967	52203	205252	52203	182365	56188	248713	52203	173262	52188	210468
52234	175244	56234	206701	56234	240953	52234	205250	52234	182376	56234	248705	52250	173240	52219	210464
52281	175237	56265	206691	56266	240945	52281	205222	52281	182386	56266	248698	52281	173219	52266	210469
52312	175240	56312	206727	56313	240951	52313	205184	52312	182371	56313	248708	52328	173239	52297	210483
52359	175246	56359	206743	56344	240955	52359	205167	52359	182376	56344	248719	52359	173241	52344	210462
52391	175242	56390	206746	56391	240952	52406	205175	52390	182381	56391	248726	52406	173244	52391	210460
52437	175256	56437	206738	56422	240973	52438	205210	52437	182385	56422	248748	52437	173247	52422	210458
52484	175245	56468	206731	56469	240984	52484	205237	52484	182368	56469	248771	52484	173248	52469	210453
52516	175253	56515	206724	56516	240970	52516	205240	52515	182367	56516	248722	52515	173261	52500	210453
52562	175232	56546	206718	56547	240967	52563	205216	52562	182396	56547	248707	52562	173233	52547	210465
52594	175223	56593	206726	56594	240946	52594	205186	52593	182370	56594	248699	52609	173243	52578	210461
52641	175217	56625	206760	56625	240945	52641	205158	52640	182375	56625	248706	52640	173225	52625	210455
52672	175222	56671	206754	56672	240946	52688	205158	52671	182388	56672	248742	52687	173216	52672	210467
52719	175217	56718	206764	56703	240970	52719	205169	52718	182394	56703	248743	52718	173244	52703	210445
52750	175227	56750	206748	56750	240980	52766	205213	52750	182386	56750	248748	52765	173265	52750	210448
52797	175231	56796	206759	56781	241001	52797	205236	52796	182380	56781	248753	52797	173267	52782	210448
52844	175240	56828	206738	56828	240968	52844	205215	52843	182397	56828	248719	52843	173681	52828	210459
52875	175240	56875	206671	56875	240968	52875	205193	52875	182388	56875	248696	52890	173244	52860	210451
52922	175258	56906	206798	56906	240965	52922	205157	52921	182380	56906	248701	52922	173236	52907	210455
52953	175256	56953	206834	56953	240971	52953	205138	52953	182382	56953	248716	52968	173679	52938	210455
53000	175232	56984	206816	56984	240973	53000	205156	53000	182406	56984	248741	53000	173268	52985	210454
53031	175223	57031	206741	57031	240994	53047	205190	53031	182391	57031	248775	53047	173270	53032	210428
53078	175221	57078	206810	57063	241013	53078	205222	53078	182376	57063	248749	53078	173269	53063	210434
53125	175209	57109	206731	57109	241005	53125	205221	53125	182379	57109	248723	53125	173694	53110	210447
53156	175228	57156	206722	57156	240961	53156	205204	53156	182399	57156	248726	53156	173251	53141	210440
53203	175229	57187	206760	57188	240973	53203	205164	53203	182369	57188	248708	53203	173257	53188	210446
53234	175218	57234	206863	57234	240944	53234	205155	53234	182385	57234	248729	53250	173657	53219	210446
53281	175225	57265	206888	57266	240978	53281	205142	53281	182396	57266	248737	53281	173224	53266	210445
53312	175235	57312	206891	57313	241007	53313	205160	53312	182395	57313	248755	53328	173244	53297	210437
53359	175252	57359	206878	57344	241016	53359	205197	53359	182378	57344	248773	53359	173277	53344	210428
53391	175249	57390	206854	57391	241019	53406	205227	53390	182368	57391	248777	53406	173254	53391	210434
53437	175238	57437	206880	57422	240987	53438	205233	53437	182384	57422	248741	53437	173267	53422	210438
53484	175227	57468	206882	57469	240982	53484	205210	53484	182390	57469	248724	53484	173239	53469	210436
53516	175204	57515	206919	57516	240983	53516	205181	53515	182376	57516	248701	53515	173233	53500	210448
53562	175225	57546	206941	57547	240984	53563	205149	53562	182401	57547	248697	53562	173661	53547	210441
53594	175230	57593	206946	57594	241006	53594	205150	53593	182392	57594	248725	53609	173243	53578	210454
53641	175216	57625	206944	57625	241025	53641	205173	53640	182386	57625	248748	53640	173687	53625	210443
53672	175222	57671	206940	57672	241019	53688	205202	53671	182372	57672	248746	53687	173265	53672	210431
53719	175235	57718	206969	57703	241015	53719	205236	53718	182385	57703	248735	53718	173253	53703	210446
53750	175231	57750	206954	57750	240999	53766	205208	53750	182407	57750	248699	53765	173254	53750	210450
53797	175224	57796	206983	57781	240992	53797	205192	53796	182384	57781	248668	53797	173216	53782	210454
53844	175240	57828	206997	57828	240994	53844	205160	53843	182393	57828	248673	53843	173212	53828	210455
53875	175241	57875	207020	57875	241004	53875	205141	53875	182401	57875	248698	53890	173258	53860	210452
53922	175229	57906	207010	57906	241014	53922	205148	53921	182397	57906	248739	53922	173219	53907	210453
53953	175209	57953	207013	57953	241041	53953	205195	53953	182391	57953	248758	53968	173241	53938	210445
54000	175215	57984	206917	57984	241025	54000	205219	54000	182382	57984	248727	54000	173222	53985	210452
54031	175218	58031	207005	58031	241028	54047	205227	54031	182401	58031	248690	54047	173250	54032	210452
54078	175228	58078	207019	58063	240995	54078	205195	54078	182401	58063	248681	54078	173202	54063	210462
54125	175222	58109	207047	58109	240985	54125	205167	54125	182399	58109	248686	54125	173224	54110	210462
54156	175228	58156	207081	58156	240988	54156	205142	54156	182407	58156	248718	54156	173213	54141	210468
54203	175230	58187	207072	58188	240996	54203	205140	54203	182410	58188	248717	54203	173238	54188	210463
54234	175238	58234	207083	58234	241008	54234	205172	54234	182400	58234	248762	54250	173237	54219	210452
54281	175243	58265	207038	58266	241033	54281	205207	54281	182392	58266	248751*	54281	173220	54266	210456
54312	175241	58312	207043	58313	241007	54313	205217	54312	182388	58313	248736*	54328	173216	54297	210450
54359	175238	58359	207070	58344	240981	54359	205197	54359	182410	58344	248745*	54359	173224	54344	210473
54391	175225	58390	207075	58391	240965	54406	205170	54390	182393	58391	248740*	54406	173196	54391	210480
54437	175225	58437	207116	58422	240953	54438	205136	54437	182397	58422	248727*	54437	173228	54422	210485
54484	175213	58468	207148	58469	240946	54484	205128	54484	182409	58469	248740*	54484	173221	54469	210476
54516	175231	58515	207122	58516	240998	54516	205157	54515	182415	58516	248797*	54515	173694	54500	210468
54562	175229	58546	207111	58547	241016	54563	205185	54562	182396	58547	248812	54562	173675	54547	210458
54594	175229	58593	207102	58594	241010	54594	205201	54593	182395	58594	248806	54609	173236	54578	210455
54641	175246	58625	207091	58625	240968	54641	205209	54640	182403	58625	248775	54640	173657	54625	210478
54672	175244	58671	207121	58672	240943	54688	205187	54671	182414	58672	248766	54687	173236	54672	210480
54719	175251	58718	207140	58703	240945	54719	205155	54718	182405	58703	248767	54718	173209	54703	210485
54750	175252	58750	207165	58750	240947	54766	205129	54750	182422	58750	248767	54765	173221	54750	210481
54797	175247	58796	207187	58781	240962	54797	205136	54796	182436	58781	248799	54797	173197	54782	210486
54844	175231	58828	207156	58828	240998	54844	205166	54843	182413	58828	248808*	54843	173200	54828	210469
54875	175231	58875	207025	58875	241011	54875	205207	54875	182403	58875	248833*	54890	173228	54860	210463
54922	175239	58906	207026	58906	241002	54922	205207	54921	182407	58906	248802*	54922	173196	54907	210472
54953	175217	58953	207152	58953	240981	54953	205184	54953	182419	58953	248777	54968	173650	54938	210484
55000	175234	58984	207056	58984	240959	55000	205162	55000	182417	58984	248745	55000	173189	54985	210477
55031	175222	59031	207194	59031	240965	55047	205133	55031	182410	59031	248758	55047	173193	55032	210479
55078	175245	59078	207215	59063	240955	55078	205122	55078	182427	59063	248772	55078	173212	55063	210476
55125	175251	59109	207203	59109	240997	55125	205139	55125	182423	59109	248797	55125	173213	55110	210479
55156	175243	59156	207194	59156	241013	55156	205177	55156	182405	59156	248794	55156	173199	55141	210476
55203	175258	59187	207186	59188	240993	55203	205217	55203	182399	59188	248782	55203	173225	55188	210472
55234	175268	59234	207187	59234	240979	55234	205202	55234	182413	59234	248742	55250	173188	55219	210480
55281	175238	59265	207072	59266	240971	55281	205180	55281	182407	59266	248720	55281	173189	55266	210491
55312	175228	59312	207243	59313	240963	55313	205152	55312	182398	59313	248726	55328	173214	55297	210479
55359	175223	59359	207271	59344	240984	55359	205128	55359	182413	59344	248765	55359	173210	55344	210488
55391	175225	59390	207281	59391	241007	55406	205129	55390	182416	59391	248788	55406	173219	55391	210475
55437	175228	59437	207273	59422	241034	55438	205152	55437	182411	59422	248814	55437	173225	55422	210471
55484	175222	59468	207253	59469	241037	55484	205199	55484	182411	59469	248787	55484	173212	55469	210459
55516	175246	59515	207116	59516	241013	55516	205206	55515	182406	59516	248766	55515	173232	55500	210475
55562	175236	59546	207264	59547	240999	55563	205191	55562	182422	59547	248766	55562	173645	55547	210473
55594	175255	59593	207295	59594	241008	55594	205159	55593	182400	59594	248767	55609	173656	55578	210470
55641	175242	59625	207319	59625	241011	55641	205129	55640	182415	59625	248763	55640	173659	55625	210478
55672	175255	59671	207323	59672	241029	55688	205115	55671	182421	59672	248761	55687	173205	55672	210469
55719	175246	59718	207306	59703	241043	55719	205141	55718	182414	59703	248779	55718	173652	55703	210461
55750	175233	59750	207302	59750	241057	55766	205178	55750	182399	59750	248762	55765	173240	55750	210457
55797	175220	59796	207293	59781	241031	55797	205195	55796	182394	59781	248748	55797	173705	55782	210456
55844	175223	59828	207158	59828	241024	55844	205181	55843	182409	59828	248737	55843	173236	55828	210457
55875	175233	59875	207316	59875	241011	55875	205150	55875	182406	59875	248728	55890	173224	55860	210466
55922	175227	59906	207348	59906	241002	55922	205139	55921	182407	59906	248697	55922	173210	55907	210457
55953	175242	59953	207374	59953	241020	55953	205106	55953	182423	59953	248677	55968	173682	55938	210466
56000	175253	59984	207356	59984	241039	56000	205112	56000	182417	59984	248584	56000	173699	55985	210462
56031	175263	60031	207351	60031	241043	56047	205150	56031	182403	60031	248457	56047	173691	56032	210463
56078	175250	60078	207330	60063	241034	56078	205172	56078	182398	60063	248364	56078	173688	56063	210450
56125	175257	60109	207355	60109	241003	56125	205184	56125	182399	60109	248270	56125	173224	56110	210461
56156	175261	60156	207367	60156	240942	56156	205160	56156	182412	60156	248194	56156	173678	56141	210468
56203	175251	60187	207380	60188	240872*	56203	205128	56203	182398	60188	248125	56203	173647	56188	210457
56234	175248	60234	207419	60234	240783*	56234	205110	56234	182413	60234	248065	56250	173213	56219	210468
56281	175239	60265	207440	60266	240723*	56281	205098	56281	182420	60266	248041	56281	173674	56266	210454
56312	175241	60312	207440	60313	240638*	56313	205119	56312	182406	60313	248242	56328	173687	56297	210453
56359	175257	60359	207409	60344	240578*	56359	205158	56359	182398	60344	248558	56359	173697	56344	210450
56391	175249	60390	207416	60391	240605*	56406	205193	56390	182387	60391	249146*	56406	173677	56391	210444
56437	175267	60437	207289	60422	240696*	56438	205193	56437	182397	60422	249611*	56437	173251	56422	210448
56484	175263	60468	207415	60469	240811*	56484	205172	56484	182404	60469	249415*	56484	173254	56469	210463
56516	175272	60515	207468	60516	240931	56516	205141	56515	182398	60516	249019*	56515	173668	56500	210461
56562	175269	60546	207464	60547	240983	56563	205115	56562	182417	60547	248912	56562	173233	56547	210454
56594	175294	60593	207479	60594	241021	56594	205113	56593	182406	60594	248906	56609	173676	56578	210450
56641	175258	60625	207474	60625	241066	56641	205130	56640	182400	60625	248933	56640	173677	56625	210446
56672	175248	60671	207472	60672	241078	56688	205175	56671	182401	60672	248938	56687	173235	56672	210439
56719	175237	60718	207450	60703	241075	56719	205194	56718	182396	60703	248921	56718	173669	56703	210460
56750	175246	60750	207469	60750	241059	56766	205185	56750	182417	60750	248857	56765	173221	56750	210473
56797	175251	60796	207504	60781	241024	56797	205163	56796	182394	60781	248864	56797	173216	56782	210473
56844	175248	60828	207544	60828	241018	56844	205135	56843	182407	60828	248825	56843	173195	56828	210467
56875	175245	60875	207561	60875	241042	56875	205114	56875	182413	60875	248817	56890	173241	56860	210464
56922	175264	60906	207551	60906	241045	56922	205125	56921	182403	60906	248798	56922	173648	56907	210460
56953	175264	60953	207513	60953	241069	56953	205162	56953	182396	60953	248770	56968	173219	56938	210449
57000	175270	60984	207520	60984	241057	57000	205192	57000	182391	60984	248780	57000	173243	56985	210456
57031	175272	61031	207517	61031	241034	57047	205194	57031	182415	61031	248794	57047	173658	57032	210463
57078	175268	61078	207541	61063	241020	57078	205175	57078	182407	61063	248751	57078	173205	57063	210466
57125	175254	61109	207573	61109	240998	57125	205140	57125	182397	61109	248743	57125	173674	57110	210460
57156	175259	61156	207579	61156	241007	57156	205116	57156	182412	61156	248750	57156	173653	57141	210470
57203	175246	61187	207590	61188	241008	57203	205115	57203	182402	61188	248745	57203	173665	57188	210463
57234	175254	61234	207586	61234	241028	57234	205136	57234	182407	61234	248750	57250	173242	57219	210447
57281	175248	61265	207568	61266	241006	57281	205170	57281	182389	61266	248778	57281	173235	57266	210453
57312	175253	61312	207662	61313	241011	57313	205197	57312	182386	61313	248754	57328	173221	57297	210457
57359	175261	61359	207670	61344	240986	57359	205167	57359	182408	61344	248738	57359	173654	57344	210456
57391	175275	61390	207581	61391	240976	57406	205139	57390	182401	61391	248718	57406	173239	57391	210466
57437	175278	61437	207622	61422	240977	57438	205128	57437	182404	61422	248706	57437	173217	57422	210470
57484	175285	61468	207649	61469	240965	57484	205102	57484	182416	61469	248721	57484	173683	57469	210470
57516	175272	61515	207636	61516	240994	57516	205117	57515	182405	61516	248737	57515	173640	57500	210469
57562	175263	61546	207628	61547	241012	57563	205156	57562	182403	61547	248740	57562	173662	57547	210446
57594	175255	61593	207610	61594	241007	57594	205177	57593	182394	61594	248728	57609	173642	57578	210456
57641	175256	61625	207588	61625	240993	57641	205176	57640	182401	61625	248688	57640	173243	57625	210457
57672	175256	61671	207623	61672	240954	57688	205154	57671	182413	61672	248696	57687	173198	57672	210470
57719	175267	61718	207652	61703	240955	57719	205116	57718	182387	61703	248692	57718	173194	57703	210472
57750	175272	61750	207759	61750	240948	57766	205107	57750	182396	61750	248688	57765	173670	57750	210467
57797	175287	61796	207894	61781	240952	57797	205101	57796	182404	61781	248714	57797	173197	57782	210468
57844	175280	61828	207739	61828	240988	57844	205130	57843	182394	61828	248717	57843	173195	57828	210462
57875	175284	61875	207742	61875	241014	57875	205161	57875	182391	61875	248722	57890	173210	57860	210448
57922	175302	61906	207615	61906	240984	57922	205168	57921	182389	61906	248703	57922	173194	57907	210453
57953	175276	61953	207753	61953	240955	57953	205154	57953	182413	61953	248696	57968	173208	57938	210458
58000	175283	61984	207778	61984	240960	58000	205142	58000	182396	61984	248695	58000	173193	57985	210455
58031	175270	62031	207790	62031	240947	58047	205104	58031	182385	62031	248678	58047	173645	58032	210475
58078	175280	62078	207805	62063	240960	58078	205102	58078	182409	62063	248677	58078	173207	58063	210469
58125	175264	62109	207709	62109	240976	58125	205113	58125	182389	62109	248713	58125	173653	58110	210458
58156	175273	62156	207778	62156	240995	58156	205157	58156	182396	62156	248717	58156	173218	58141	210450
58203	175267	62187	207774	62188	240977	58203	205173	58203	182394	62188	248720	58203	173622	58188	210456
58234	175283	62234	207796	62234	240973	58234	205174	58234	182396	62234	248681	58250	173196	58219	210464
58281	175284	62265	207726	62266	240956	58281	205156	58281	182408	62266	248668	58281	173180	58266	210455
58312	175292	62312	207839	62313	240956	58313	205122	58312	182393	62313	248640	58328	173183	58297	210453
58359	175283	62359	207838	62344	240956	58359	205093	58359	182395	62344	248636	58359	173220	58344	210468
58391	175290	62390	207719	62391	240976	58406	205099	58390	182404	62391	248656	58406	173634	58391	210463
58437	175288	62437	207825	62422	240999	58438	205121	58437	182388	62422	248670	58437	173645	58422	210454
58484	175270	62468	207823	62469	240979	58484	205153	58484	182385	62469	248645	58484	173652	58469	210452
58516	175265	62515	207820	62516	240977	58516	205166	58515	182391	62516	248580	58515	173644	58500	210455
58562	175261	62546	207842	62547	240969	58563	205153	58562	182400	62547	248553	58562	173680	58547	210462
58594	175264	62593	207865	62594	240958	58594	205134	58593	182384	62594	248578	58609	173670	58578	210467
58641	175279	62625	207896	62625	240968	58641	205090	58640	182385	62625	248549	58640	173219	58625	210460
58672	175268	62671	207893	62672	240983	58688	205082	58671	182401	62672	248558	58687	173212	58672	210451
58719	175289	62718	207875	62703	240986	58719	205102	58718	182403	62703	248624	58718	173689	58703	210453
58750	175267	62750	207740	62750	240991	58766	205128	58750	182390	62750	248624	58765	173673	58750	210448
58797	175289	62796	207877	62781	240989	58797	205136	58796	182374	62781	248641	58797	173696	58782	210455
58844	175286	62828	207874	62828	240957	58844	205135	58843	182394	62828	248573	58843	173669	58828	210449
58875	175283	62875	207896	62875	240947	58875	205121	58875	182398	62875	248587	58890	173659	58860	210458
58922	175274	62906	207930	62906	240924	58922	205105	58921	182385	62906	248593	58922	173199	58907	210469
58953	175246	62953	207939	62953	240942	58953	205078	58953	182400	62953	248677	58968	173653	58938	210446
59000	175252	62984	207936	62984	240952	59000	205083	59000	182398	62984	248726	59000	173687	58985	210456
59031	175252	63031	207923	63031	240971	59047	205111	59031	182383	63031	248724	59047	173678	59032	210443
59078	175256	63078	207911	63063	240981	59078	205141	59078	182378	63063	248731	59078	173673	59063	210447
59125	175253	63109	207926	63109	240957	59125	205150	59125	182382	63109	248724	59125	173707	59110	210453
59156	175270	63156	207947	63156	240935	59156	205139	59156	182402	63156	248692	59156	173673	59141	210451
59203	175256	63187	207974	63188	240928	59203	205109	59203	182392	63188	248607	59203	173640	59188	210466
59234	175260	63234	208002	63234	240926	59234	205092	59234	182390	63234	248628	59250	173249	59219	210459
59281	175260	63265	207994	63266	240958	59281	205074	59281	182399	63266	248692	59281	173675	59266	210449
59312	175267	63312	207989	63313	240959	59313	205092	59312	182394	63313	248691	59328	173697	59297	210439
59359	175256	63359	207966	63344	240977	59359	205130	59359	182379	63344	248722	59359	173679	59344	210454
59391	175253	63390	207969	63391	240965	59406	205147	59390	182381	63391	248722	59406	173684	59391	210437
59437	175252	63437	207981	63422	240973	59438	205144	59437	182375	63422	248716	59437	173681	59422	210453
59484	175238	63468	208011	63469	240965	59484	205123	59484	182389	63469	248686	59484	173699	59469	210460
59516	175242	63515	208028	63516	240954	59516	205089	59515	182373	63516	248659	59515	173671	59500	210460
59562	175235	63546	208035	63547	240974	59563	205079	59562	182390	63547	248690	59562	173661	59547	210449
59594	175244	63593	208026	63594	240973	59594	205075	59593	182394	63594	248726	59609	173672	59578	210450
59641	175256	63625	208024	63625	241000	59641	205098	59640	182371	63625	248725	59640	173667	59625	210440
59672	175252	63671	208016	63672	240995	59688	205144	59671	182370	63672	248755	59687	173686	59672	210424
59719	175253	63718	208053	63703	241010	59719	205167	59718	182390	63703	248757	59718	173657	59703	210443
59750	175256	63750	208049	63750	240980	59766	205141	59750	182395	63750	248718	59765	173670	59750	210437
59797	175260	63796	208069	63781	240976	59797	205139	59796	182385	63781	248640	59797	173687	59782	210456
59844	175240	63828	208103	63828	240980	59844	205103	59843	182388	63828	248647	59843	173227	59828	210455
59875	175240	63875	208125	63875	240981	59875	205089	59875	182396	63875	248696	59890	173674	59860	210447
59922	175230	63906	208100	63906	241001	59922	205089	59921	182397	63906	248716	59922	173670	59907	210457
59953	175238	63953	208083	63953	241013	59953	205122	59953	182397	63953	248712	59968	173674	59938	210451
60000	175247	63984	208077	63984	241011	60000	205158	60000	182381	63984	248736	60000	173234	59985	210445
60031	175242	64031	208088	64031	240990	60047	205164	60031	182388	64031	248710	60047	173666	60032	210457
60078	175249	64078	208094	64063	240974	60078	205145	60078	182389	64063	248673	60078	173657	60063	210474
60125	175254	64109	208144	64109	240964	60125	205119	60125	182380	64109	248647	60125	173666	60110	210463
60156	175262	64156	208164	64156	240956	60156	205102	60156	182400	64156	248662	60156	173228	60141	210481
60203	175254	64187	208158	64188	240987	60203	205089	60203	182397	64188	248700	60203	173685	60188	210477
60234	175272	64234	208131	64234	240989	60234	205107	60234	182379	64234	248709	60250	173664	60219	210452
60281	175258	64265	208091	64266	241008	60281	205148	60281	182380	64266	248707	60281	173231	60266	210452
60312	175234	64312	208116	64313	240995	60313	205159	60312	182373	64313	248714	60328	173658	60297	210453
60359	175249	64359	208145	64344	240956	60359	205150	60359	182396	64344	248645	60359	173215	60344	210462
60391	175239	64390	208152	64391	240935	60406	205130	60390	182398	64391	248642	60406	173660	60391	210473
60437	175247	64437	208186	64422	240940	60438	205115	60437	182398	64422	248669	60437	173675	60422	210465
60484	175243	64468	208206	64469	240952	60484	205095	60484	182405	64469	248673	60484	173669	60469	210471
60516	175262	64515	208269	64516	240966	60516	205123	60515	182401	64516	248668	60515	173225	60500	210460
60562	175256	64546	208250	64547	240983	60563	205145	60562	182394	64547	248690	60562	173207	60547	210459
60594	175267	64593	208163	64594	240974	60594	205161	60593	182385	64594	248680	60609	173678	60578	210465
60641	175273	64625	208154	64625	240960	60641	205158	60640	182392	64625	248690	60640	173209	60625	210448
60672	175265	64671	208194	64672	240916	60688	205147	60671	182410	64672	248658	60687	173201	60672	210469
60719	175259	64718	208215	64703	240919	60719	205120	60718	182400	64703	248680	60718	173206	60703	210467
60750	175254	64750	208246	64750	240935	60766	205099	60750	182405	64750	248704	60765	173211	60750	210469
60797	175240	64796	208240	64781	240957	60797	205108	60796	182404	64781	248719	60797	173644	60782	210471
60844	175247	64828	208211	64828	240970	60844	205130	60843	182389	64828	248757	60843	173638	60828	210466
60875	175248	64875	208225	64875	240963	60875	205157	60875	182381	64875	248758	60890	173659	60860	210460
60922	175260	64906	208227	64906	240942	60922	205170	60921	182387	64906	248775	60922	173658	60907	210450
60953	175250	64953	208241	64953	240931	60953	205150	60953	182395	64953	248710	60968	173656	60938	210475
61000	175254	64984	208280	64984	240932	61000	205136	61000	182397	64984	248695	61000	173200	60985	210483
61031	175262	65031	208377	65031	240922	61047	205122	61031	182393	65031	248718	61047	173648	61032	210478
61078	175270	65078	208299	65063	240931	61078	205105	61078	182401	65063	248753	61078	173653	61063	210477
61125	175266	65109	208371	65109	240969	61125	205116	61125	182406	65109	248792	61125	173662	61110	210478
61156	175267	65156	208368	65156	240979	61156	205148	61156	182379	65156	248840	61156	173632	61141	210478
61203	175268	65187	208353	65188	240962	61203	205167	61203	182370	65188	248821	61203	173649	61188	210476
61234	175247	65234	208294	65234	240952	61234	205170	61234	182380	65234	248814	61250	173179	61219	210481
61281	175238	65265	208317	65266	240968	61281	205150	61281	182399	65266	248773	61281	173620	61266	210495
61312	175251	65312	208437	65313	240936	61313	205133	61312	182393	65313	248814	61328	173613	61297	210493
61359	175253	65359	208443	65344	240943	61359	205111	61359	182376	65344	248824	61359	173612	61344	210485
61391	175257	65390	208429	65391	240962	61406	205099	61390	182398	65391	248881	61406	173645	61391	210488
61437	175264	65437	208404	65422	240977	61438	205123	61437	182373	65422	248905	61437	173631	61422	210486
61484	175258	65468	208414	65469	240980	61484	205148	61484	182379	65469	248908	61484	173648	61469	210487
61516	175268	65515	208318	65516	240958	61516	205162	61515	182376	65516	248900	61515	173650	61500	210484
61562	175276	65546	208424	65547	240946	61563	205156	61562	182391	65547	248847	61562	173638	61547	210491
61594	175270	65593	208477	65594	240949	61594	205145	61593	182381	65594	248878	61609	173621	61578	210494
61641	175261	65625	208472	65625	240929	61641	205106	61640	182385	65625	248892	61640	173623	61625	210500
61672	175264	65671	208387	65672	240944	61688	205097	61671	182396	65672	248937	61687	173643	61672	210497
61719	175255	65718	208459	65703	240966	61719	205114	61718	182390	65703	248945	61718	173633	61703	210485
61750	175258	65750	208453	65750	240978	61766	205125	61750	182386	65750	248968	61765	173218	61750	210477
61797	175256	65796	208447	65781	240962	61797	205172	61796	182377	65781	248980	61797	173631	61782	210491
61844	175280	65828	208451	65828	240918	61844	205152	61843	182399	65828	248974	61843	173648	61828	210488
61875	175280	65875	208501	65875	240920	61875	205145	61875	182409	65875	248956	61890	173652	61860	210499
61922	175282	65906	208511	65906	240915	61922	205131	61921	182396	65906	248928	61922	173177	61907	210497
61953	175282	65953	208655	65953	240923	61953	205113	61953	182409	65953	248992	61968	173629	61938	210490
62000	175276	65984	208513	65984	240954	62000	205104	62000	182403	65984	249025	62000	173664	61985	210485
62031	175280	66031	208498	66031	240971	62047	205133	62031	182401	66031	249073	62047	173653	62032	210483
62078	175280	66078	208493	66063	240953	62078	205145	62078	182386	66063	249075	62078	173228	62063	210486
62125	175265	66109	208527	66109	240941	62125	205160	62125	182389	66109	249057	62125	173668	62110	210487
62156	175259	66156	208531	66156	240927	62156	205152	62156	182418	66156	249008	62156	173637	62141	210493
62203	175254	66187	208561	66188	240925	62203	205136	62203	182400	66188	248987	62203	173228	62188	210490
62234	175271	66234	208571	66234	240926	62234	205108	62234	182406	66234	249012	62250	173631	62219	210487
62281	175270	66265	208570	66266	240937	62281	205095	62281	182412	66266	249054	62281	173656	62266	210482
62312	175284	66312	208694	66313	240934	62313	205112	62312	182406	66313	249068	62328	173672	62297	210478
62359	175283	66359	208568	66344	240959	62359	205138	62359	182387	66344	249080	62359	173694	62344	210471
62391	175292	66390	208573	66391	240954	62406	205155	62390	182380	66391	249082	62406	173666	62391	210468
62437	175287	66437	208581	66422	240906	62438	205144	62437	182395	66422	249047	62437	173666	62422	210479
62484	175275	66468	208730	66469	240915	62484	205137	62484	182410	66469	249047	62484	173222	62469	210484
62516	175285	66515	208761	66516	240913	62516	205121	62515	182406	66516	249041	62515	173643	62500	210483
62562	175277	66546	208618	66547	240910	62563	205109	62562	182411	66547	249090	62562	173646	62547	210480
62594	175265	66593	208764	66594	240935	62594	205097	62593	182410	66594	249091	62609	173680	62578	210470
62641	175266	66625	208620	66625	240953	62641	205119	62640	182392	66625	249115	62640	173685	62625	210454
62672	175255	66671	208615	66672	240944	62688	205152	62671	182388	66672	249143	62687	173642	62672	210458
62719	175280	66718	208622	66703	240935	62719	205163	62718	182385	66703	249124	62718	173671	62703	210464
62750	175275	66750	208789	66750	240910	62766	205154	62750	182414	66750	249096	62765	173647	62750	210471
62797	175284	66796	208680	66781	240917	62797	205138	62796	182402	66781	249081	62797	173670	62782	210480
62844	175273	66828	208688	66828	240916	62844	205116	62843	182412	66828	249066	62843	173188	62828	210478
62875	175285	66875	208693	66875	240941	62875	205101	62875	182420	66875	249144	62890	173681	62860	210476
62922	175283	66906	208666	66906	240954	62922	205101	62921	182404	66906	249126	62922	173651	62907	210468
62953	175271	66953	208647	66953	240946	62953	205116	62953	182389	66953	249155	62968	173250	62938	210455
63000	175261	66984	208789	66984	240928	63000	205150	63000	182389	66984	249159	63000	173682	62985	210457
63031	175252	67031	208666	67031	240922	63047	205170	63031	182405	67031	249183	63047	173656	63032	210455
63078	175263	67078	208842	67063	240906	63078	205148	63078	182409	67063	249137	63078	173655	63063	210465
63125	175257	67109	208863	67109	240906	63125	205135	63125	182396	67109	249190	63125	173648	63110	210463
63156	175259	67156	208889	67156	240916	63156	205104	63156	182414	67156	249171	63156	173677	63141	210476
63203	175270	67187	208741	67188	240934	63203	205101	63203	182417	67188	249194	63203	173647	63188	210481
63234	175272	67234	208734	67234	240956	63234	205113	63234	182389	67234	249194	63250	173658	63219	210456
63281	175270	67265	208847	67266	240956	63281	205147	63281	182387	67266	249231	63281	173657	63266	210455
63312	175276	67312	208873	67313	240934	63313	205165	63312	182379	67313	249215	63328	173658	63297	210462
63359	175247	67359	208877	67344	240904	63359	205160	63359	182411	67344	249164	63359	173634	63344	210472
63391	175264	67390	208898	67391	240905	63406	205144	63390	182393	67391	249185	63406	173630	63391	210481
63437	175267	67437	208920	67422	240907	63438	205130	63437	182416	67422	249189	63437	173675	63422	210479
63484	175260	67468	208929	67469	240903	63484	205110	63484	182425	67469	249217	63484	173662	63469	210481
63516	175266	67515	208779	67516	240919	63516	205124	63515	182401	67516	249217	63515	173668	63500	210480
63562	175254	67546	208902	67547	240932	63563	205143	63562	182396	67547	249244	63562	173679	63547	210461
63594	175255	67593	208900	67594	240927	63594	205163	63593	182391	67594	249247	63609	173652	63578	210469
63641	175258	67625	208914	67625	240910	63641	205170	63640	182401	67625	249230	63640	173656	63625	210481
63672	175263	67671	208935	67672	240881	63688	205151	63671	182414	67672	249230	63687	173644	63672	210480
63719	175278	67718	208837	67703	240906	63719	205136	63718	182420	67703	249229	63718	173657	63703	210485
63750	175271	67750	208974	67750	240890	63766	205121	63750	182428	67750	249292	63765	173630	63750	210485
63797	175256	67796	208971	67781	240914	63797	205112	63796	182419	67781	249293	63797	173648	63782	210483
63844	175247	67828	208812	67828	240924	63844	205140	63843	182411	67828	249313	63843	173665	63828	210474
63875	175269	67875	208961	67875	240934	63875	205154	63875	182389	67875	249302	63890	173658	63860	210462
63922	175249	67906	208950	67906	240913	63922	205166	63921	182393	67906	249296	63922	173633	63907	210472
63953	175255	67953	208986	67953	240895	63953	205168	63953	182415	67953	249267	63968	173641	63938	210487
64000	175251	67984	209020	67984	240869	64000	205146	64000	182409	67984	249285	64000	173643	63985	210478
64031	175257	68031	209029	68031	240888	64047	205114	64031	182410	68031	249316	64047	173623	64032	210482
64078	175240	68078	209026	68063	240900	64078	205090	64078	182422	68063	249337	64078	173652	64063	210488
64125	175259	68109	209011	68109	240917	64125	205109	64125	182415	68109	249357	64125	173671	64110	210462
64156	175261	68156	209011	68156	240932	64156	205130	64156	182410	68156	249377	64156	173667	64141	210471
64203	175261	68187	209007	68188	240905	64203	205141	64203	182404	68188	249400	64203	173644	64188	210459
64234	175272	68234	209005	68234	240898	64234	205161	64234	182398	68234	249395	64250	173644	64219	210479
64281	175235	68265	209056	68266	240875	64281	205135	64281	182426	68266	249370	64281	173631	64266	210476
64312	175261	68312	209077	68313	240896	64313	205124	64312	182412	68313	249362	64328	173618	64297	210480
64359	175260	68359	209058	68344	240904	64359	205102	64359	182411	68344	249373	64359	173637	64344	210475
64391	175257	68390	209058	68391	240915	64406	205094	64390	182417	68391	249391	64406	173667	64391	210470
64437	175242	68437	209038	68422	240927	64438	205113	64437	182404	68422	249422	64437	173656	64422	210452
64484	175242	68468	209034	68469	240909	64484	205137	64484	182391	68469	249448	64484	173656	64469	210471
64516	175262	68515	209048	68516	240872	64516	205152	64515	182399	68516	249411	64515	173649	64500	210464
64562	175267	68546	209076	68547	240868	64563	205140	64562	182421	68547	249363	64562	173671	64547	210467
64594	175265	68593	209089	68594	240888	64594	205130	64593	182414	68594	249360	64609	173634	64578	210469
64641	175268	68625	209094	68625	240889	64641	205114	64640	182398	68625	249370	64640	173659	64625	210468
64672	175275	68671	209094	68672	240893	64688	205082	64671	182414	68672	249399	64687	173696	64672	210453
64719	175270	68718	209084	68703	240912	64719	205101	64718	182414	68703	249409	64718	173777	64703	210450
64750	175229	68750	209082	68750	240915	64766	205120	64750	182402	68750	249422	64765	173848	64750	210447
64797	175275	68796	209083	68781	240889	64797	205142	64796	182399	68781	249413	64797	173904	64782	210458
64844	175253	68828	209083	68828	240877	64844	205153	64843	182415	68828	249371	64843	173931	64828	210453
64875	175252	68875	209111	68875	240865	64875	205148	64875	182418	68875	249373	64890	174438	64860	210456
64922	175255	68906	209116	68906	240883	64922	205122	64921	182411	68906	249395	64922	174478	64907	210464
64953	175258	68953	209141	68953	240895	64953	205100	64953	182423	68953	249443	64968	174446	64938	210459
65000	175266	68984	209123	68984	240916	65000	205110	65000	182410	68984	249468	65000	174003	64985	210451
65031	175270	69031	209084	69031	240926	65047	205125	65031	182413	69031	249471	65047	173978	65032	210436
65078	175277	69078	209109	69063	240921	65078	205132	65078	182395	69063	249458	65078	174415	65063	210444
65125	175262	69109	209111	69109	240907	65125	205161	65125	182399	69109	249450	65125	173961	65110	210437
65156	175285	69156	209109	69156	240894	65156	205142	65156	182417	69156	249419	65156	173962	65141	210444
65203	175228	69187	209156	69188	240885	65203	205129	65203	182409	69188	249421	65203	173944	65188	210454
65234	175255	69234	209158	69234	240899	65234	205114	65234	182426	69234	249447	65250	173928	65219	210442
65281	175254	69265	209141	69266	240920	65281	205096	65281	182419	69266	249472	65281	173913	65266	210445
65312	175261	69312	209215	69313	240922	65313	205102	65312	182419	69313	249526	65328	173915	65297	210445
65359	175262	69359	209121	69344	240935	65359	205124	65359	182418	69344	249516	65359	173907	65344	210429
65391	175260	69390	209127	69391	240923	65406	205141	65390	182408	69391	249513	65406	173919	65391	210443
65437	175263	69437	209147	69422	240889	65438	205155	65437	182423	69422	249492	65437	173897	65422	210440
65484	175271	69468	209171	69469	240884	65484	205139	65484	182411	69469	249501	65484	173903	65469	210454
65516	175275	69515	209179	69516	240897	65516	205117	65515	182410	69516	249554	65515	173885	65500	210440
65562	175275	69546	209175	69547	240885	65563	205097	65562	182423	69547	249527	65562	173868	65547	210442
65594	175277	69593	209156	69594	240914	65594	205090	65593	182417	69594	249575	65609	173870	65578	210438
65641	175238	69625	209153	69625	240929	65641	205106	65640	182410	69625	249607	65640	173881	65625	210429
65672	175252	69671	209162	69672	240915	65688	205132	65671	182399	69672	249598	65687	173873	65672	210423
65719	175265	69718	209163	69703	240907	65719	205151	65718	182404	69703	249571	65718	173877	65703	210426
65750	175255	69750	209183	69750	240889	65766	205153	65750	182424	69750	249553	65765	173875	65750	210436
65797	175260	69796	209219	69781	240886	65797	205129	65796	182428	69781	249552	65797	173863	65782	210434
65844	175253	69828	209225	69828	240891	65844	205118	65843	182441	69828	249611	65843	173832	65828	210440
65875	175266	69875	209218	69875	240928	65875	205098	65875	182425	69875	249619	65890	173848	65860	210436
65922	175261	69906	209212	69906	240923	65922	205099	65921	182405	69906	249648	65922	173814	65907	210439
65953	175272	69953	209297	69953	240934	65953	205113	65953	182407	69953	249647	65968	173858	65938	210425
66000	175277	69984	209305	69984	240925	66000	205133	66000	182407	69984	249669	66000	173846	65985	210423
66031	175269	70031	209237	70031	240924	66047	205147	66031	182420	70031	249603	66047	173829	66032	210428
66078	175263	70078	209261	70063	240893	66078	205144	66078	182429	70063	249637	66078	173850	66063	210435
66125	175243	70109	209387	70109	240916	66125	205132	66125	182413	70109	249631	66125	173814	66110	210445
66156	175261	70156	209379	70156	240940	66156	205106	66156	182434	70156	249644	66156	173831	66141	210436
66203	175260	70187	209356	70188	240947	66203	205100	66203	182429	70188	249679	66203	173833	66188	210440
66234	175259	70234	209259	70234	240965	66234	205115	66234	182419	70234	249699	66250	173845	66219	210427
66281	175264	70265	209259	70266	240977	66281	205135	66281	182426	70266	249700	66281	173840	66266	210426
66312	175260	70312	209264	70313	240938	66313	205146	66312	182431	70313	249689	66328	173822	66297	210433
66359	175259	70359	209384	70344	240899	66359	205145	66359	182449	70344	249673	66359	173826	66344	210434
66391	175268	70390	209313	70391	240914	66406	205130	66390	182446	70391	249702	66406	173830	66391	210447
66437	175275	70437	209422	70422	240890	66438	205119	66437	182448	70422	249723	66437	173803	66422	210459
66484	175277	70468	209424	70469	240928	66484	205094	66484	182440	70469	249715	66484	173799	66469	210449
66516	175280	70515	209403	70516	240966	66516	205102	66515	182445	70516	249775	66515	173798	66500	210437
66562	175237	70546	209289	70547	240952	66563	205119	66562	182441	70547	249766	66562	173806	66547	210433
66594	175257	70593	209312	70594	240942	66594	205135	66593	182467	70594	249775	66609	173827	66578	210444
66641	175270	70625	209423	70625	240939	66641	205142	66640	182483	70625	249756	66640	173811	66625	210436
66672	175249	70671	209441	70672	240899	66688	205141	66671	182492	70672	249771	66687	173810	66672	210456
66719	175258	70718	209471	70703	240880	66719	205117	66718	182483	70703	249798	66718	173824	66703	210453
66750	175255	70750	209590	70750	240864	66766	205094	66750	182497	70750	249812	66765	173797	66750	210446
66797	175255	70796	209438	70781	240906	66797	205096	66796	182503	70781	249820	66797	173783	66782	210454
66844	175261	70828	209438	70828	240908	66844	205114	66843	182516	70828	249840	66843	173798	66828	210441
66875	175259	70875	209496	70875	240865	66875	205130	66875	182464	70875	249852	66890	173805	66860	210446
66922	175277	70906	209381	70906	240914	66922	205140	66921	182112*	70906	249833	66922	173802	66907	210443
66953	175269	70953	209484	70953	240908	66953	205127	66953	181736*	70953	249817	66968	173805	66938	210447
67000	175256	70984	209501	70984	240868	67000	205115	67000	181854*	70984	249848	67000	173795	66985	210462
67031	175253	71031	209493	71031	240871	67047	205097	67031	182001*	71031	249876	67047	173772	67032	210456
67078	175272	71078	209537	71063	240899	67078	205089	67078	182102*	71063	249893	67078	173786	67063	210458
67125	175257	71109	209621	71109	240889	67125	205087	67125	182126*	71109	249917	67125	173788	67110	210456
67156	175250	71156	209491	71156	240877	67156	205103	67156	182148*	71156	249956	67156	173795	67141	210444
67203	175256	71187	209477	71188	240953	67203	205126	67203	182184	71188	249919	67203	173797	67188	210444
67234	175262	71234	209504	71234	240948	67234	205121	67234	182222	71234	249909	67250	173796	67219	210459
67281	175270	71265	209522	71266	240874	67281	205122	67281	182238	71266	249901	67281	173786	67266	210459
67312	175270	71312	209550	71313	240882	67313	205108	67312	182237	71313	249906	67328	173784	67297	210473
67359	175277	71359	209544	71344	240921	67359	205083	67359	182261	71344	249967	67359	173775	67344	210460
67391	175282	71390	209519	71391	240898	67406	205074	67390	182266	71391	249974	67406	173777	67391	210455
67437	175291	71437	209510	71422	240859	67438	205085	67437	182263	71422	249997	67437	173801	67422	210448
67484	175271	71468	209646	71469	240938	67484	205111	67484	182292	71469	249990	67484	173800	67469	210452
67516	175278	71515	209529	71516	240965	67516	205114	67515	182306	71516	249964	67515	173790	67500	210459
67562	175289	71546	209699	71547	240870	67563	205113	67562	182312	71547	249982	67562	173790	67547	210459
67594	175281	71593	209716	71594	240873	67594	205107	67593	182309	71594	250006	67609	173773	67578	210481
67641	175274	71625	209590	71625	240880	67641	205078	67640	182309	71625	249999	67640	173770	67625	210464
67672	175275	71671	209581	71672	240845	67688	205076	67671	182307	71672	250037	67687	173758	67672	210472
67719	175294	71718	209555	71703	240891	67719	205072	67718	182300	71703	250054	67718	173781	67703	210462
67750	175294	71750	209543	71750	240961	67766	205101	67750	182301	71750	250075	67765	173769	67750	210460
67797	175286	71796	209563	71781	240978	67797	205110	67796	182315	71781	250075	67797	173769	67782	210456
67844	175278	71828	209606	71828	240889	67844	205119	67843	182313	71828	250064	67843	173769	67828	210456
67875	175291	71875	209610	71875	240881	67875	205115	67875	182312	71875	250053	67890	173762	67860	210462
67922	175258	71906	209771	71906	240903	67922	205101	67921	182322	71906	250070	67922	173782	67907	210475
67953	175271	71953	209749	71953	240896	67953	205079	67953	182323	71953	250080	67968	173769	67938	210470
68000	175273	71984	209748	71984	240879	68000	205081	68000	182327	71984	250122	68000	173748	67985	210469
68031	175258	72031	209602	72031	240953	68047	205104	68031	182311	72031	250126	68047	173762	68032	210464
68078	175273	72078	209737	72063	241002	68078	205119	68078	182334	72063	250130	68078	173760	68063	210457
68125	175264	72109	209633	72109	240934	68125	205121	68125	182323	72109	250113	68125	173762	68110	210462
68156	175267	72156	209779	72156	240885	68156	205125	68156	182327	72156	250103	68156	173764	68141	210453
68203	175287	72187	209815	72188	240915	68203	205112	68203	182321	72188	250134	68203	173764	68188	210457
68234	175276	72234	209829	72234	240922	68234	205097	68234	182326	72234	250151	68250	173737	68219	210450
68281	175290	72265	209673	72266	240860	68281	205082	68281	182328	72266	250190	68281	173738	68266	210443
68312	175271	72312	209670	72313	240936	68313	205090	68312	182312	72313	250203	68328	173740	68297	210439
68359	175268	72359	209801	72344	241007	68359	205109	68359	182316	72344	250251	68359	173749	68344	210444
68391	175261	72390	209810	72391	241005	68406	205117	68390	182333	72391	250220	68406	173742	68391	210440
68437	175263	72437	209803	72422	240939	68438	205121	68437	182332	72422	250196	68437	173751	68422	210443
68484	175269	72468	209838	72469	240918	68484	205115	68484	182334	72469	250193	68484	173749	68469	210451
68516	175264	72515	209846	72516	240910	68516	205106	68515	182342	72516	250220	68515	173743	68500	210452
68562	175258	72546	209845	72547	240906	68563	205097	68562	182335	72547	250253	68562	173735	68547	210447
68594	175264	72593	209843	72594	240902	68594	205085	68593	182323	72594	250292	68609	173737	68578	210449
68641	175264	72625	209823	72625	240949	68641	205098	68640	182319	72625	250268	68640	173761	68625	210438
68672	175270	72671	209814	72672	241010	68688	205113	68671	182326	72672	250277	68687	173749	68672	210443
68719	175269	72718	209836	72703	240962	68719	205134	68718	182328	72703	250273	68718	173740	68703	210447
68750	175269	72750	209738	72750	240916	68766	205116	68750	182320	72750	250261	68765	173747	68750	210444
68797	175267	72796	209858	72781	240906	68797	205114	68796	182333	72781	250288	68797	173750	68782	210445
68844	175255	72828	209880	72828	240933	68844	205095	68843	182321	72828	250306	68843	173733	68828	210454
68875	175268	72875	209858	72875	240893	68875	205073	68875	182339	72875	250319	68890	173748	68860	210455
68922	175260	72906	209835	72906	240932	68922	205077	68921	182330	72906	250348	68922	173744	68907	210446
68953	175253	72953	209842	72953	241012	68953	205094	68953	182333	72953	250357	68968	173755	68938	210432
69000	175259	72984	209871	72984	241000	69000	205115	69000	182332	72984	250337	69000	173755	68985	210433
69031	175250	73031	209882	73031	240949	69047	205115	69031	182341	73031	250337	69047	173761	69032	210445
69078	175256	73078	209914	73063	240943	69078	205120	69078	182338	73063	250347	69078	173757	69063	210450
69125	175269	73109	209927	73109	240935	69125	205097	69125	182339	73109	250369	69125	173752	69110	210454
69156	175272	73156	209772	73156	240921	69156	205086	69156	182341	73156	250385	69156	173743	69141	210457
69203	175278	73187	209900	73188	240924	69203	205070	69203	182343	73188	250404	69203	173298	69188	210457
69234	175279	73234	209891	73234	241036	69234	205080	69234	182336	73234	250446	69250	173745	69219	210455
69281	175279	73265	209881	73266	240998	69281	205099	69281	182345	73266	250421	69281	173752	69266	210436
69312	175274	73312	209913	73313	240964	69313	205111	69312	182343	73313	250437	69328	173752	69297	210449
69359	175272	73359	209930	73344	240925	69359	205108	69359	182358	73344	250420	69359	173757	69344	210450
69391	175247	73390	209965	73391	240924	69406	205109	69390	182354	73391	250430	69406	173746	69391	210479
69437	175252	73437	209949	73422	240895	69438	205080	69437	182342	73422	250469	69437	173739	69422	210468
69484	175257	73468	209939	73469	240959	69484	205073	69484	182354	73469	250498	69484	173735	69469	210470
69516	175256	73515	209922	73516	241002	69516	205071	69515	182343	73516	250512	69515	173746	69500	210463
69562	175262	73546	209921	73547	241010	69563	205090	69562	182329	73547	250534	69562	173745	69547	210449
69594	175260	73593	209938	73594	240976	69594	205106	69593	182337	73594	250513	69609	173753	69578	210452
69641	175262	73625	209959	73625	240944	69641	205116	69640	182347	73625	250499	69640	173749	69625	210465
69672	175270	73671	209967	73672	240909	69688	205106	69671	182348	73672	250523	69687	173750	69672	210474
69719	175283	73718	210072	73703	240898	69719	205093	69718	182343	73703	250560	69718	173738	69703	210473
69750	175244	73750	210000	73750	240908	69766	205071	69750	182335	73750	250588	69765	173741	69750	210474
69797	175250	73796	209994	73781	240921	69797	205069	69796	182338	73781	250631	69797	173740	69782	210463
69844	175242	73828	209967	73828	240976	69844	205076	69843	182343	73828	250634	69843	173746	69828	210471
69875	175239	73875	209972	73875	241032	69875	205107	69875	182343	73875	250613	69890	173751	69860	210466
69922	175252	73906	209996	73906	240994	69922	205113	69921	182345	73906	250630	69922	173752	69907	210465
69953	175243	73953	210001	73953	240940	69953	205104	69953	182354	73953	250668	69968	173744	69938	210459
70000	175266	73984	210118	73984	240948	70000	205098	70000	182349	73984	250659	70000	173742	69985	210475
70031	175259	74031	210012	74031	240958	70047	205083	70031	182346	74031	250670	70047	173736	70032	210473
70078	175266	74078	210020	74063	240960	70078	205062	70078	182361	74063	250733	70078	173737	70063	210469
70125	175263	74109	210000	74109	240954	70125	205067	70125	182347	74109	250750	70125	173740	70110	210471
70156	175258	74156	209998	74156	241016	70156	205090	70156	182356	74156	250735	70156	173748	70141	210459
70203	175241	74187	210021	74188	240984	70203	205104	70203	182348	74188	250726	70203	173755	70188	210466
70234	175258	74234	210103	74234	240949	70234	205100	70234	182361	74234	250729	70250	173756	70219	210463
70281	175248	74265	210040	74266	240946	70281	205102	70281	182357	74266	250703	70281	173747	70266	210470
70312	175249	74312	210062	74313	240952	70313	205087	70312	182347	74313	250734	70328	173750	70297	210466
70359	175239	74359	210036	74344	240952	70359	205074	70359	182360	74344	250737	70359	173737	70344	210457
70391	175249	74390	210022	74391	240956	70406	205060	70390	182356	74391	250755	70406	173749	70391	210463
70437	175246	74437	210010	74422	241028	70438	205071	70437	182354	74422	250756	70437	173752	70422	210465
70484	175250	74468	210023	74469	241013	70484	205096	70484	182355	74469	250785	70484	173751	70469	210456
70516	175264	74515	210117	74516	240941	70516	205102	70515	182367	74516	250755	70515	173753	70500	210468
70562	175257	74546	210140	74547	240941	70563	205105	70562	182368	74547	250742	70562	173749	70547	210470
70594	175258	74593	210051	74594	240928	70594	205097	70593	182360	74594	250764	70609	173740	70578	210474
70641	175246	74625	210077	74625	240945	70641	205070	70640	182362	74625	250798	70640	173742	70625	210476
70672	175244	74671	210065	74672	240914	70688	205062	70671	182358	74672	250820	70687	173744	70672	210466
70719	175236	74718	210049	74703	240959	70719	205062	70718	182353	74703	250836	70718	173734	70703	210464
70750	175231	74750	210042	74750	241018	70766	205082	70750	182350	74750	250848	70765	173739	70750	210473
70797	175229	74796	210152	74781	240948	70797	205098	70796	182366	74781	250839	70797	173745	70782	210464
70844	175243	74828	210065	74828	240929	70844	205104	70843	182365	74828	250813	70843	173749	70828	210475
70875	175230	74875	210102	74875	240923	70875	205093	70875	182356	74875	250832	70890	173745	70860	210474
70922	175239	74906	210204	74906	240939	70922	205093	70921	182377	74906	250869	70922	173734	70907	210477
70953	175240	74953	210102	74953	240920	70953	205070	70953	182361	74953	250896	70968	173724	70938	210466
71000	175244	74984	210086	74984	240946	71000	205063	71000	182354	74984	250894	71000	173724	70985	210472
71031	175239	75031	210075	75031	241022	71047	205077	71031	182353	75031	250902	71047	173729	71032	210458
71078	175243	75078	210077	75063	240976	71078	205093	71078	182363	75063	250874	71078	173723	71063	210458
71125	175230	75109	210230	75109	240943	71125	205116	71125	182369	75109	250870	71125	173739	71110	210477
71156	175228	75156	210104	75156	240928	71156	205112	71156	182369	75156	250886	71156	173755	71141	210481
71203	175216	75187	210134	75188	240923	71203	205095	71203	182368	75188	250866	71203	173731	71188	210477
71234	175225	75234	210128	75234	240918	71234	205086	71234	182368	75234	250919	71250	173727	71219	210474
71281	175221	75265	210122	75266	240923	71281	205064	71281	182354	75266	250959	71281	173719	71266	210488
71312	175208	75312	210184	75313	240984	71313	205076	71312	182359	75313	250963	71328	173697	71297	210463
71359	175227	75359	210100	75344	240986	71359	205096	71359	182354	75344	250949	71359	173726	71344	210459
71391	175226	75390	210120	75391	240964	71406	205109	71390	182370	75391	250957	71406	173709	71391	210474
71437	175230	75437	210153	75422	240907	71438	205104	71437	182357	75422	250934	71437	173734	71422	210475
71484	175228	75468	210385	75469	240913	71484	205120	71484	182370	75469	250945	71484	173720	71469	210476
71516	175224	75515	210167	75516	240923	71516	205093	71515	182374	75516	250954	71515	173716	71500	210466
71562	175210	75546	210251	75547	240909	71563	205082	71562	182370	75547	250984	71562	173714	71547	210467
71594	175213	75593	210242	75594	240915	71594	205068	71593	182362	75594	250998	71609	173712	71578	210466
71641	175214	75625	210373	75625	240962	71641	205082	71640	182352	75625	250995	71640	173719	71625	210455
71672	175213	75671	210301	75672	240941	71688	205095	71671	182354	75672	251007	71687	173728	71672	210456
71719	175207	75718	210195	75703	240903	71719	205110	71718	182360	75703	250991	71718	173724	71703	210463
71750	175196	75750	210298	75750	240901	71766	205105	71750	182365	75750	250998	71765	173696	71750	210470
71797	175207	75796	210312	75781	240901	71797	205104	71796	182370	75781	250987	71797	173722	71782	210483
71844	175221	75828	210446	75828	240937	71844	205084	71843	182360	75828	251001	71843	173709	71828	210473
71875	175230	75875	210438	75875	240905	71875	205079	71875	182362	75875	251037	71890	173685	71860	210469
71922	175230	75906	210285	75906	240937	71922	205078	71921	182361	75906	251076	71922	173715	71907	210465
71953	175233	75953	210305	75953	240959	71953	205074	71953	182364	75953	251047	71968	173718	71938	210469
72000	175229	75984	210439	75984	240922	72000	205105	72000	182375	75984	251068	72000	173717	71985	210468
72031	175215	76031	210324	76031	240916	72047	205111	72031	182358	76031	251037	72047	173707	72032	210468
72078	175221	76078	210247	76063	240925	72078	205112	72078	182366	76063	251052	72078	173715	72063	210482
72125	175215	76109	210478	76109	240913	72125	205094	72125	182366	76109	251061	72125	173708	72110	210473
72156	175203	76156	210331	76156	240899	72156	205074	72156	182377	76156	251100	72156	173706	72141	210480
72203	175209	76187	210236	76188	240948	72203	205069	72203	182364	76188	251115	72203	173703	72188	210487
72234	175214	76234	210307	76234	240973	72234	205089	72234	182362	76234	251096	72250	173714	72219	210482
72281	175213	76265	210205	76266	240940	72281	205103	72281	182386	76266	251086	72281	173692	72266	210469
72312	175218	76312	210449	76313	240907	72313	205115	72312	182379	76313	251063	72328	173717	72297	210474
72359	175226	76359	210474	76344	240891	72359	205108	72359	182368	76344	251062	72359	173716	72344	210469
72391	175230	76390	210356	76391	240896	72406	205098	72390	182381	76391	251116	72406	173700	72391	210486
72437	175229	76437	210499	76422	240897	72438	205092	72437	182382	76422	251125	72437	173689	72422	210494
72484	175225	76468	210340	76469	240933	72484	205083	72484	182376	76469	251131	72484	173696	72469	210485
72516	175213	76515	210460	76516	240979	72516	205083	72515	182368	76516	251133	72515	173703	72500	210484
72562	175202	76546	210324	76547	240974	72563	205096	72562	182365	76547	251143	72562	173669	72547	210487
72594	175202	76593	210251	76594	240933	72594	205107	72593	182376	76594	251137	72609	173710	72578	210472
72641	175202	76625	210495	76625	240897	72641	205112	72640	182374	76625	251130	72640	173715	72625	210483
72672	175203	76671	210511	76672	240888	72688	205098	72671	182387	76672	251138	72687	173703	72672	210485
72719	175204	76718	210302	76703	240899	72719	205097	72718	182378	76703	251142	72718	173681	72703	210496
72750	175220	76750	210499	76750	240917	72766	205088	72750	182378	76750	251163	72765	173234	72750	210476
72797	175217	76796	210350	76781	240908	72797	205077	72796	182377	76781	251171	72797	173679	72782	210499
72844	175229	76828	210488	76828	240950	72844	205091	72843	182373	76828	251184	72843	173691	72828	210482
72875	175228	76875	210280	76875	240933	72875	205102	72875	182380	76875	251179	72890	173702	72860	210490
72922	175218	76906	210492	76906	240895	72922	205116	72921	182381	76906	251161	72922	173708	72907	210481
72953	175205	76953	210523	76953	240887	72953	205107	72953	182386	76953	251159	72968	173694	72938	210475
73000	175210	76984	210545	76984	240896	73000	205108	73000	182388	76984	251177	73000	173688	72985	210488
73031	175197	77031	210382	77031	240914	73047	205087	73031	182384	77031	251195	73047	173700	73032	210488
73078	175198	77078	210523	77063	240902	73078	205074	73078	182372	77063	251244	73078	173685	73063	210494
73125	175202	77109	210504	77109	240933	73125	205088	73125	182381	77109	251253	73125	173677	73110	210472
73156	175203	77156	210530	77156	240957	73156	205103	73156	182378	77156	251235	73156	173710	73141	210459
73203	175211	77187	210512	77188	240922	73203	205109	73203	182379	77188	251216	73203	173721	73188	210477
73234	175223	77234	210533	77234	240901	73234	205126	73234	182382	77234	251192	73250	173699	73219	210469
73281	175219	77265	210572	77266	240905	73281	205115	73281	182374	77266	251217	73281	173696	73266	210485
73312	175217	77312	210591	77313	240927	73313	205104	73312	182388	77313	251274	73328	173704	73297	210481
73359	175224	77359	210571	77344	240926	73359	205086	73359	182387	77344	251287	73359	173703	73344	210483
73391	175213	77390	210560	77391	240917	73406	205084	73390	182389	77391	251287	73406	173694	73391	210476
73437	175225	77437	210564	77422	240962	73438	205090	73437	182364	77422	251297	73437	173698	73422	210472
73484	175213	77468	210474	77469	240948	73484	205106	73484	182370	77469	251298	73484	173724	73469	210473
73516	175204	77515	210597	77516	240914	73516	205111	73515	182379	77516	251279	73515	173711	73500	210476
73562	175203	77546	210633	77547	240905	73563	205116	73562	182392	77547	251289	73562	173710	73547	210490
73594	175210	77593	210639	77594	240924	73594	205105	73593	182379	77594	251316	73609	173669	73578	210498
73641	175218	77625	210630	77625	240928	73641	205089	73640	182385	77625	251351	73640	173706	73625	210490
73672	175224	77671	210627	77672	240921	73688	205081	73671	182384	77672	251332	73687	173680	73672	210483
73719	175229	77718	210611	77703	240951	73719	205077	73718	182374	77703	251329	73718	173689	73703	210495
73750	175226	77750	210599	77750	240968	73766	205098	73750	182365	77750	251335	73765	173722	73750	210494
73797	175234	77796	210617	77781	240930	73797	205102	73796	182389	77781	251318	73797	173721	73782	210494
73844	175227	77828	210650	77828	240931	73844	205110	73843	182389	77828	251298	73843	173718	73828	210489
73875	175229	77875	210673	77875	240929	73875	205097	73875	182381	77875	251326	73890	173722	73860	210502
73922	175219	77906	210690	77906	240940	73922	205088	73921	182386	77906	251348	73922	173715	73907	210509
73953	175222	77953	210687	77953	240917	73953	205074	73953	182386	77953	251359	73968	173710	73938	210508
74000	175207	77984	210802	77984	240944	74000	205068	74000	182362	77984	251384	74000	173695	73985	210505
74031	175218	78031	210650	78031	240963	74047	205082	74031	182360	78031	251381	74047	173718	74032	210486
74078	175222	78078	210659	78063	240928	74078	205101	74078	182360	78063	251374	74078	173288	74063	210497
74125	175233	78109	210679	78109	240909	74125	205104	74125	182368	78109	251351	74125	173726	74110	210497
74156	175234	78156	210711	78156	240892	74156	205109	74156	182387	78156	251365	74156	173736	74141	210492
74203	175231	78187	210730	78188	240890	74203	205097	74203	182382	78188	251370	74203	173721	74188	210506
74234	175222	78234	210709	78234	240897	74234	205078	74234	182369	78234	251390	74250	173723	74219	210503
74281	175229	78265	210709	78266	240920	74281	205074	74281	182374	78266	251419	74281	173713	74266	210499
74312	175243	78312	210706	78313	240962	74313	205071	74312	182372	78313	251409	74328	173721	74297	210486
74359	175228	78359	210700	78344	240937	74359	205091	74359	182371	78344	251417	74359	173703	74344	210481
74391	175223	78390	210710	78391	240903	74406	205106	74390	182395	78391	251391	74406	173712	74391	210488
74437	175221	78437	210713	78422	240908	74438	205108	74437	182400	78422	251412	74437	173722	74422	210492
74484	175215	78468	210771	78469	240884	74484	205116	74484	182400	78469	251392	74484	173724	74469	210491
74516	175223	78515	210893	78516	240890	74516	205099	74515	182379	78516	251412	74515	173694	74500	210499
74562	175237	78546	210748	78547	240881	74563	205087	74562	182377	78547	251462	74562	173692	74547	210508
74594	175244	78593	210750	78594	240901	74594	205080	74593	182374	78594	251465	74609	173722	74578	210486
74641	175241	78625	210883	78625	240921	74641	205085	74640	182395	78625	251461	74640	173709	74625	210495
74672	175228	78671	210765	78672	240916	74688	205102	74671	182388	78672	251442	74687	173735	74672	210496
74719	175237	78718	210764	78703	240893	74719	205113	74718	182401	78703	251419	74718	173723	74703	210486
74750	175216	78750	210807	78750	240878	74766	205110	74750	182390	78750	251406	74765	173724	74750	210494
74797	175232	78796	210827	78781	240891	74797	205091	74796	182406	78781	251457	74797	173690	74782	210503
74844	175219	78828	210949	78828	240894	74844	205092	74843	182389	78828	251462	74843	173230	74828	210499
74875	175204	78875	210809	78875	240899	74875	205077	74875	182389	78875	251453	74890	173718	74860	210499
74922	175208	78906	210780	78906	240944	74922	205075	74921	182394	78906	251471	74922	173687	74907	210489
74953	175203	78953	210779	78953	240934	74953	205093	74953	182403	78953	251498	74968	173733	74938	210482
75000	175218	78984	210780	78984	240906	75000	205105	75000	182399	78984	251496	75000	173713	74985	210484
75031	175214	79031	210805	79031	240888	75047	205114	75031	182396	79031	251468	75047	173709	75032	210488
75078	175225	79078	210863	79063	240885	75078	205104	75078	182417	79063	251476	75078	173720	75063	210498
75125	175221	79109	210951	79109	240902	75125	205108	75125	182397	79109	251502	75125	173697	75110	210497
75156	175225	79156	210957	79156	240901	75156	205075	75156	182383	79156	251530	75156	173714	75141	210495
75203	175227	79187	210973	79188	240926	75203	205072	75203	182391	79188	251535	75203	173701	75188	210502
75234	175215	79234	211024	79234	240928	75234	205091	75234	182383	79234	251543	75250	173736	75219	210500
75281	175214	79265	211115	79266	240902	75281	205101	75281	182400	79266	251548	75281	173720	75266	210488
75312	175206	79312	211068	79313	240869	75313	205113	75312	182409	79313	251558	75328	173730	75297	210492
75359	175202	79359	210839	79344	240862	75359	205099	75359	182412	79344	251559	75359	173702	75344	210495
75391	175207	79390	210714	79391	240880	75406	205097	75390	182406	79391	251563	75406	173713	75391	210490
75437	175224	79437	210734	79422	240898	75438	205086	75437	182402	79422	251597	75437	173674	75422	210508
75484	175210	79468	210616	79469	240899	75484	205072	75484	182391	79469	251614	75484	173681	75469	210501
75516	175217	79515	210546	79516	240909	75516	205078	75515	182380	79516	251646	75515	173734	75500	210493
75562	175216	79546	210537	79547	240924	75563	205101	75562	182373	79547	251627	75562	173730	75547	210476
75594	175225	79593	210484	79594	240905	75594	205110	75593	182391	79594	251620	75609	173739	75578	210482
75641	175220	79625	210347	79625	240868	75641	205107	75640	182404	79625	251615	75640	173733	75625	210486
75672	175211	79671	210343	79672	240879	75688	205102	75671	182398	79672	251603	75687	173695	75672	210496
75719	175211	79718	210319	79703	240892	75719	205120	75718	182387	79703	251653	75718	173701	75703	210500
75750	175200	79750	210328	79750	240903	75766	205081	75750	182372	79750	251687	75765	173701	75750	210497
75797	175197	79796	210499	79781	240900	75797	205077	75796	182360	79781	251680	75797	173715	75782	210504
75844	175187	79828	210840	79828	240931	75844	205091	75843	182356	79828	251689	75843	173739	75828	210484
75875	175194	79875	211325	79875	240923	75875	205109	75875	182367	79875	251676	75890	173737	75860	210476
75922	175195	79906	211447	79906	240888	75922	205102	75921	182373	79906	251676	75922	173725	75907	210485
75953	175203	79953	211531	79953	240872	75953	205094	75953	182382	79953	251679	75968	173710	75938	210489
76000	175212	79984	211625	79984	240899	76000	205089	76000	182391	79984	251727	76000	173716	75985	210509
76031	175197	80031	211482	80031	240889	76047	205083	76031	182384	80031	251719	76047	173675	76032	210500
76078	175209	80078	211424	80063	240912	76078	205075	76078	182368	80063	251747	76078	173694	76063	210504
76125	175202	80109	211329	80109	240920	76125	205084	76125	182348	80109	251755	76125	173721	76110	210489
76156	175204	80156	211312	80156	240937	76156	205109	76156	182356	80156	251747	76156	173734	76141	210495
76203	175189	80187	211316	80188	240912	76203	205122	76203	182364	80188	251730	76203	173743	76188	210492
76234	175193	80234	211329	80234	240887	76234	205127	76234	182364	80234	251712	76250	173743	76219	210496
76281	175196	80265	211398	80266	240908	76281	205123	76281	182388	80266	251738	76281	173712	76266	210498
76312	175200	80312	211289	80313	240921	76313	205124	76312	182384	80313	251730	76328	173273	76297	210485
76359	175206	80359	211262	80344	240929	76359	205116	76359	182379	80344	251775	76359	173715	76344	210499
76391	175199	80390	211245	80391	240933	76406	205107	76390	182351	80391	251766	76406	173714	76391	210492
76437	175207	80437	211257	80422	240933	76438	205125	76437	182325	80422	251769	76437	173753	76422	210491
76484	175201	80468	211271	80469	240914	76484	205131	76484	182358	80469	251769	76484	173763	76469	210486
76516	175197	80515	211316	80516	240900	76516	205136	76515	182363	80516	251754	76515	173754	76500	210488
76562	175213	80546	211290	80547	240890	76563	205129	76562	182369	80547	251772	76562	173738	76547	210513
76594	175214	80593	211370	80594	240906	76594	205124	76593	182383	80594	251764	76609	173719	76578	210502
76641	175199	80625	211151	80625	240934	76641	205116	76640	182367	80625	251798	76640	173678	76625	210492
76672	175191	80671	211256	80672	240919	76688	205114	76671	182342	80672	251830	76687	173720	76672	210497
76719	175199	80718	211287	80703	240920	76719	205087	76718	182305	80703	251838	76718	173712	76703	210494
76750	175205	80750	211348	80750	240921	76766	205116	76750	182341	80750	251822	76765	173721	76750	210487
76797	175207	80796	211409	80781	240897	76797	205103	76796	182353	80781	251793	76797	173758	76782	210496
76844	175200	80828	211301	80828	240887	76844	205117	76843	182371	80828	251787	76843	173754	76828	210491
76875	175203	80875	211307	80875	240889	76875	205111	76875	182378	80875	251824	76890	173692	76860	210513
76922	175211	80906	211370	80906	240891	76922	205088	76921	182366	80906	251881	76922	173721	76907	210508
76953	175212	80953	211285	80953	240905	76953	205079	76953	182338	80953	251941	76968	173680	76938	210508
77000	175222	80984	211278	80984	240920	77000	205062	77000	182315	80984	251994	77000	173701	76985	210498
77031	175219	81031	211296	81031	240915	77047	205118	77031	182332	81031	252010	77047	173717	77032	210495
77078	175214	81078	211317	81063	240900	77078	205073	77078	182344	81063	252011	77078	173752	77063	210485
77125	175190	81109	211331	81109	240870	77125	205204*	77125	182361	81109	251979	77125	173750	77110	210489
77156	175195	81156	211353	81156	240869	77156	205176*	77156	182363	81156	251992	77156	173731	77141	210492
77203	175194	81187	211344	81188	240865	77203	205264*	77203	182357	81188	252004	77203	173709	77188	210500
77234	175199	81234	211417	81234	240873	77234	205268*	77234	182344	81234	251997	77250	173716	77219	210503
77281	175206	81265	211307	81266	240892	77281	205293*	77281	182311	81266	252044	77281	173690	77266	210567
77312	175204	81312	211318	81313	240912	77313	205359*	77312	182310	81313	252020	77328	173713	77297	210615
77359	175206	81359	211333	81344	240899	77359	205395*	77359	182331	81344	252026	77359	173710	77344	210675
77391	175217	81390	211368	81391	240865	77406	205425*	77390	182342	81391	251998	77406	173751	77391	210734
77437	175227	81437	211410	81422	240844	77438	205380*	77437	182362	81422	251988	77437	173747	77422	210782
77484	175224	81468	211397	81469	240857	77484	205259*	77484	182354	81469	252022	77484	173731	77469	210830*
77516	175224	81515	211388	81516	240862	77516	205188	77515	182351	81516	252021	77515	173699	77500	210876*
77562	175207	81546	211354	81547	240867	77563	205156	77562	182322	81547	252067	77562	173721	77547	210912*
77594	175202	81593	211355	81594	240870	77594	205167	77593	182302	81594	252060	77609	173715	77578	210943*
77641	175203	81625	211366	81625	240888	77641	205149	77640	182317	81625	252076	77640	173735	77625	210976*
77672	175212	81671	211391	81672	240872	77688	205139	77671	182332	81672	252067	77687	173745	77672	211005*
77719	175210	81718	211409	81703	240853	77719	205125	77718	182343	81703	252049	77718	173751	77703	210997*
77750	175214	81750	211420	81750	240851	77766	205087	77750	182345	81750	252052	77765	173716	77750	210977*
77797	175214	81796	211415	81781	240871	77797	205115	77796	182343	81781	252066	77797	173691	77782	210967*
77844	175214	81828	211469	81828	240884	77844	205072	77843	182332	81828	252119	77843	173694	77828	210967*
77875	175221	81875	211370	81875	240884	77875	205099	77875	182306	81875	252148	77890	173700	77860	210967*
77922	175216	81906	211399	81906	240882	77922	205082	77921	182308	81906	252146	77922	173723	77907	210941*
77953	175222	81953	211409	81953	240884	77953	205085	77953	182326	81953	252142	77968	173724	77938	210929*
78000	175213	81984	211573	81984	240844	78000	205097	78000	182343	81984	252121	78000	173741	77985	210900*
78031	175199	82031	211567	82031	240837	78047	205096	78031	182343	82031	252087	78047	173740	78032	210885*
78078	175201	82078	211465	82063	240840	78078	205101	78078	182362	82063	252131	78078	173705	78063	210870*
78125	175189	82109	211443	82109	240857	78125	205066	78125	182351	82109	252173	78125	173719	78110	210866*
78156	175194	82156	211418	82156	240858	78156	205066	78156	182337	82156	252180	78156	173671	78141	210862*
78203	175202	82187	211521	82188	240870	78203	205076	78203	182299	82188	252207	78203	173696	78188	210857*
78234	175200	82234	211442	82234	240861	78234	205074	78234	182319	82234	252184	78250	173727	78219	210861*
78281	175203	82265	211686	82266	240851	78281	205083	78281	182346	82266	252164	78281	173740	78266	210839*
78312	175201	82312	211628	82313	240827	78313	205066	78312	182348	82313	252149	78328	173738	78297	210833*
78359	175219	82359	211512	82344	240831	78359	205055	78359	182360	82344	252170	78359	173705	78344	210816*
78391	175215	82390	211589	82391	240834	78406	205047	78390	182366	82391	252179	78406	173698	78391	210811*
78437	175223	82437	211567	82422	240843	78438	205056	78437	182359	82422	252215	78437	173709	78422	210794
78484	175190	82468	211544	82469	240846	78484	205069	78484	182317	82469	252228	78484	173241	78469	210794
78516	175195	82515	211449	82516	240855	78516	205066	78515	182308	82516	252230	78515	173725	78500	210775
78562	175198	82546	211545	82547	240849	78563	205072	78562	182333	82547	252204	78562	173735	78547	210782
78594	175192	82593	211586	82594	240841	78594	205072	78593	182353	82594	252199	78609	173725	78578	210760
78641	175189	82625	211535	82625	240815	78641	205061	78640	182362	82625	252231	78640	173711	78625	210764
78672	175196	82671	211610	82672	240834	78688	205054	78671	182379	82672	252253	78687	173719	78672	210767
78719	175199	82718	211588	82703	240841	78719	205052	78718	182368	82703	252271	78718	173674	78703	210758
78750	175199	82750	211581	82750	240825	78766	205048	78750	182357	82750	252293	78765	173694	78750	210760
78797	175211	82796	211577	82781	240850	78797	205051	78796	182342	82781	252327	78797	173697	78782	210755
78844	175218	82828	211586	82828	240857	78844	205066	78843	182294	82828	252310	78843	173724	78828	210754
78875	175220	82875	211663	82875	240834	78875	205062	78875	182366	82875	252290	78890	173742	78860	210743
78922	175195	82906	211696	82906	240804	78922	205055	78921	182378	82906	252297	78922	173734	78907	210711
78953	175192	82953	211651	82953	240792	78953	205047	78953	182355	82953	252308	78968	173702	78938	210714
79000	175193	82984	211638	82984	240826	79000	205035	79000	182364	82984	252291	79000	173696	78985	210704
79031	175189	83031	211622	83031	240822	79047	205040	79031	182373	83031	252357	79047	173691	79032	210714
79078	175202	83078	211535	83063	240833	79078	205048	79078	182393	83063	252362	79078	173696	79063	210715
79125	175196	83109	211649	83109	240827	79125	205054	79125	182329	83109	252359	79125	173705	79110	210709
79156	175210	83156	211651	83156	240836	79156	205059	79156	182333	83156	252340	79156	173717	79141	210700
79203	175209	83187	211795	83188	240808	79203	205040	79203	182378	83188	252304	79203	173742	79188	210697
79234	175213	83234	211821	83234	240827	79234	205042	79234	182370	83234	252335	79250	173707	79219	210693
79281	175226	83265	211809	83266	240834	79281	205027	79281	182358	83266	252358	79281	173720	79266	210682
79312	175227	83312	211646	83313	240834	79313	205025	79312	182386	83313	252374	79328	173702	79297	210688
79359	175215	83359	211796	83344	240854	79359	205038	79359	182379	83344	252402	79359	173666	79344	210680
79391	175186	83390	211713	83391	240835	79406	205045	79390	182358	83391	252446	79406	173677	79391	210684
79437	175193	83437	211812	83422	240859	79438	205050	79437	182322	83422	252413	79437	173712	79422	210659
79484	175194	83468	211847	83469	240854	79484	205051	79484	182371	83469	252389	79484	173725	79469	210655
79516	175206	83515	211780	83516	240835	79516	205042	79515	182388	83516	252394	79515	173716	79500	210637
79562	175191	83546	211881	83547	240846	79563	205044	79562	182375	83547	252400	79562	173730	79547	210649
79594	175198	83593	211865	83594	240843	79594	205024	79593	182379	83594	252445	79609	173711	79578	210663
79641	175194	83625	211865	83625	240879	79641	205021	79640	182390	83625	252472	79640	173697	79625	210669
79672	175210	83671	211869	83672	240861	79688	205036	79671	182387	83672	252469	79687	173684	79672	210661
79719	175222	83718	211848	83703	240895	79719	205041	79718	182333	83703	252443	79718	173710	79703	210665
79750	175221	83750	211859	83750	240873	79766	205042	79750	182369	83750	252440	79765	173725	79750	210657
79797	175207	83796	211909	83781	240854	79797	205047	79796	182382	83781	252458	79797	173754	79782	210645
79844	175189	83828	211907	83828	240831	79844	205036	79843	182384	83828	252470	79843	173734	79828	210636
79875	175188	83875	211761	83875	240844	79875	205037	79875	182399	83875	252505	79890	173720	79860	210643
79922	175193	83906	211890	83906	240859	79922	205032	79921	182391	83906	252515	79922	173733	79907	210646
79953	175186	83953	211862	83953	240874	79953	205036	79953	182385	83953	252555	79968	173730	79938	210650
80000	175192	83984	211876	83984	240877	80000	205040	80000	182360	83984	252564	80000	173713	79985	210653
80031	175196	84031	211895	84031	240862	80047	205045	80031	182364	84031	252559	80047	173725	80032	210645
80078	175198	84078	211917	84063	240839	80078	205054	80078	182389	84063	252568	80078	173734	80063	210632
80125	175204	84109	211946	84109	240822	80125	205049	80125	182398	84109	252577	80125	173758	80110	210633
80156	175204	84156	211931	84156	240830	80156	205033	80156	182409	84156	252574	80156	173754	80141	210617
80203	175200	84187	211926	84188	240833	80203	205037	80203	182402	84188	252603	80203	173740	80188	210630
80234	175212	84234	211908	84234	240862	80234	205023	80234	182402	84234	252622	80250	173713	80219	210638
80281	175202	84265	211925	84266	240861	80281	205027	80281	182365	84266	252655	80281	173714	80266	210633
80312	175182	84312	211928	84313	240880	80313	205046	80312	182352	84313	252645	80328	173726	80297	210627
80359	175199	84359	212094	84344	240861	80359	205050	80359	182382	84344	252672	80359	173758	80344	210628
80391	175194	84390	212115	84391	240856	80406	205046	80390	182394	84391	252642	80406	173759	80391	210623
80437	175199	84437	211951	84422	240862	80438	205045	80437	182400	84422	252620	80437	173754	80422	210612
80484	175204	84468	211963	84469	240872	80484	205026	80484	182420	84469	252664	80484	173743	80469	210622
80516	175210	84515	211957	84516	240883	80516	205013	80515	182404	84516	252678	80515	173730	80500	210628
80562	175203	84546	211956	84547	240897	80563	205021	80562	182390	84547	252718	80562	173688	80547	210636
80594	175218	84593	211962	84594	240914	80594	205027	80593	182360	84594	252721	80609	173743	80578	210626
80641	175218	84625	211980	84625	240915	80641	205040	80640	182387	84625	252708	80640	173744	80625	210626
80672	175228	84671	211995	84672	240893	80688	205043	80671	182387	84672	252705	80687	173767	80672	210613
80719	175216	84718	212012	84703	240882	80719	205043	80718	182404	84703	252695	80718	173739	80703	210620
80750	175207	84750	212014	84750	240895	80766	205040	80750	182407	84750	252720	80765	173738	80750	210605
80797	175200	84796	212000	84781	240901	80797	205030	80796	182407	84781	252723	80797	173716	80782	210611
80844	175200	84828	211975	84828	240922	80844	205018	80843	182383	84828	252736	80843	173710	80828	210628
80875	175199	84875	211991	84875	240925	80875	205032	80875	182352	84875	252774	80890	173702	80860	210626
80922	175199	84906	211974	84906	240930	80922	205032	80921	182359	84906	252762	80922	173746	80907	210642
80953	175206	84953	212029	84953	240906	80953	205042	80953	182384	84953	252760	80968	173751	80938	210615
81000	175211	84984	212056	84984	240872	81000	205042	81000	182385	84984	252754	81000	173752	80985	210616
81031	175214	85031	212061	85031	240870	81047	205036	81031	182399	85031	252751	81047	173742	81032	210606
81078	175211	85078	212039	85063	240864	81078	205018	81078	182405	85063	252779	81078	173738	81063	210624
81125	175222	85109	211887	85109	240894	81125	205021	81125	182403	85109	252781	81125	173709	81110	210624
81156	175209	85156	212005	85156	240911	81156	205014	81156	182382	85156	252819	81156	173699	81141	210627
81203	175199	85187	212001	85188	240926	81203	205031	81203	182350	85188	252820	81203	173679	81188	210634
81234	175203	85234	212039	85234	240898	81234	205029	81234	182376	85234	252831	81250	173710	81219	210624
81281	175197	85265	212056	85266	240871	81281	205043	81281	182392	85266	252842	81281	173732	81266	210612
81312	175198	85312	212207	85313	240874	81313	205040	81312	182397	85313	252820	81328	173742	81297	210611
81359	175189	85359	212202	85344	240876	81359	205023	81359	182413	85344	252838	81359	173733	81344	210613
81391	175205	85390	212089	85391	240895	81406	205013	81390	182410	85391	252841	81406	173731	81391	210608
81437	175198	85437	212002	85422	240904	81438	205016	81437	182406	85422	252869	81437	173720	81422	210622
81484	175203	85468	212028	85469	240900	81484	205032	81484	182378	85469	252888	81484	173700	81469	210624
81516	175221	85515	212176	85516	240926	81516	205023	81515	182343	85516	252911	81515	173737	81500	210615
81562	175215	85546	212201	85547	240888	81563	205031	81562	182373	85547	252858	81562	173724	81547	210621
81594	175218	85593	212221	85594	240863	81594	205028	81593	182400	85594	252867	81609	173729	81578	210612
81641	175202	85625	212114	85625	240853	81641	205022	81640	182404	85625	252863	81640	173738	81625	210598
81672	175194	85671	212101	85672	240847	81688	205015	81671	182409	85672	252898	81687	173722	81672	210607
81719	175203	85718	212071	85703	240861	81719	205011	81718	182412	85703	252908	81718	173695	81703	210612
81750	175184	85750	212079	85750	240889	81766	205009	81750	182418	85750	252926	81765	173693	81750	210606
81797	175189	85796	212054	85781	240888	81797	205011	81796	182386	85781	252933	81797	173700	81782	210622
81844	175190	85828	212092	85828	240879	81844	205017	81843	182346	85828	252930	81843	173730	81828	210614
81875	175194	85875	212251	85875	240861	81875	205010	81875	182389	85875	252897	81890	173731	81860	210608
81922	175192	85906	212147	85906	240843	81922	205018	81921	182400	85906	252909	81922	173759	81907	210597
81953	175202	85953	212284	85953	240850	81953	204985	81953	182399	85953	252916	81968	173739	81938	210607
82000	175203	85984	212124	85984	240857	82000	204989	82000	182409	85984	252951	82000	173296	81985	210601
82031	175208	86031	212282	86031	240874	82047	204990	82031	182416	86031	252951	82047	173702	82032	210614
82078	175209	86078	212263	86063	240867	82078	205002	82078	182399	86063	252976	82078	173723	82063	210621
82125	175190	86109	212259	86109	240857	82125	205010	82125	182352	86109	252975	82125	173747	82110	210616
82156	175195	86156	212299	86156	240857	82156	204998	82156	182351	86156	252969	82156	173755	82141	210620
82203	175185	86187	212160	86188	240833	82203	204990	82203	182381	86188	252964	82203	173757	82188	210602
82234	175185	86234	212322	86234	240833	82234	204992	82234	182388	86234	252951	82250	173740	82219	210607
82281	175184	86265	212328	86266	240850	82281	204986	82281	182403	86266	252987	82281	173705	82266	210603
82312	175195	86312	212163	86313	240869	82313	204976	82312	182407	86313	253012	82328	173740	82297	210605
82359	175211	86359	212299	86344	240877	82359	204980	82359	182413	86344	253023	82359	173715	82344	210608
82391	175192	86390	212172	86391	240881	82406	204987	82390	182401	86391	253057	82406	173722	82391	210605
82437	175205	86437	212325	86422	240876	82438	204997	82437	182344	86422	253043	82437	173711	82422	210611
82484	175208	86468	212348	86469	240859	82484	204998	82484	182381	86469	253045	82484	173719	82469	210610
82516	175210	86515	212375	86516	240867	82516	204987	82515	182395	86516	253041	82515	173731	82500	210604
82562	175205	86546	212357	86547	240865	82563	204977	82562	182409	86547	253054	82562	173753	82547	210599
82594	175199	86593	212332	86594	240862	82594	204971	82593	182424	86594	253057	82609	173755	82578	210611
82641	175189	86625	212324	86625	240873	82641	204977	82640	182436	86625	253082	82640	173719	82625	210623
82672	175184	86671	212341	86672	240904	82688	204973	82671	182407	86672	253078	82687	173746	82672	210612
82719	175186	86718	212358	86703	240872	82719	204973	82718	182361	86703	253079	82718	173750	82703	210596
82750	175201	86750	212365	86750	240845	82766	204989	82750	182379	86750	253051	82765	173775	82750	210611
82797	175198	86796	212398	86781	240835	82797	204988	82796	182399	86781	253038	82797	173786	82782	210596
82844	175206	86828	212392	86828	240839	82844	204982	82843	182403	86828	253085	82843	173777	82828	210598
82875	175195	86875	212383	86875	240838	82875	204963	82875	182418	86875	253132	82890	173746	82860	210597
82922	175199	86906	212365	86906	240865	82922	204968	82921	182424	86906	253148	82922	173726	82907	210595
82953	175218	86953	212358	86953	240867	82953	204973	82953	182415	86953	253170	82968	173715	82938	210606
83000	175207	86984	212372	86984	240877	83000	204995	83000	182378	86984	253184	83000	173724	82985	210607
[truncated: 14,232 more rows]

## Sheet: 4D-I
220_TRPV4.v1+AQP4.M43														120_TRPV4.v1+AQP4.M43
mV														mV
-130	-115	-100	-85	-70	-55	-40	-25	-10	5	20	35	50		-130	-115	-100	-85	-70	-55	-40	-25	-10	5	20	35	50
-404.803	-332.985	-262.562	-205.131	-146.334	-95.6749	-49.1719	-2.20389	37.2655	82.8384	124.459	174.566	224.004		-684.054	-518.3	-385.04	-277.618	-189.553	-117.241	-59.2572	-6.01132	41.9158	94.6095	147.565	210.954	304.774
-405.675	-326.213	-251.431	-195.482	-137.266	-93.6694	-43.8822	-6.21477	37.4399	79.2054	120.738	171.688	213.861		-844.402	-587.618	-408.117	-290.668	-194.494	-121.92	-59.3154	-7.66799	41.1892	93.1853	149.134	212.465	300.182
-851.464	-633.307	-436.861	-303.892	-208.212	-126.018	-65.2445	-8.85963	39.9685	89.3198	141.752	194.184	255.946		-2116.52	-1428.28	-817.256	-449.301	-246.955	-133.953	-59.606	-1.94231	62.2899	131.608	172.328	233.595	294.485
-818.767	-601.831	-439.564	-314.21	-208.038	-129.012	-61.7568	-10.0803	36.4226	82.2862	125.389	165.904	211.739		-2286.95	-1712.84	-1164.98	-710.27	-380.593	-175.951	-67.279	1.19664	78.13	131.347	168.055	228.189	295.183
-1092.99	-851.93	-630.953	-436.135	-279.681	-160.169	-66.6105	-1.18664	71.2999	136.172	167.27	184.796	226.271		-3474.12	-2820.52	-2096.41	-1386.48	-784.675	-364.578	-116.311	10.3229	243.942	603.381	410.597	331.339	656.453
-1036.37	-846.989	-638.219	-441.831	-285	-164.79	-75.7077	-6.2729	68.4225	152.331	223.219	219.325	243.506		-3372.25	-2670.08	-1949.25	-1271.07	-720.065	-334.671	-105.411	11.2529	223.975	566.004	438.993	408.098	674.182
220_TRPV4.v1+AQP4.M43														320_TRPV4.v1+AQP4.M43
mV														mV
-130	-115	-100	-85	-70	-55	-40	-25	-10	5	20	35	50		-130	-115	-100	-85	-70	-55	-40	-25	-10	5	20	35	50
-772.235	-584.537	-435.118	-313.716	-206.73	-122.676	-59.4316	-5.25565	43.3981	81.4433	121.523	160.615	210.373		-532.512	-388.382	-293.313	-208.706	-139.01	-90.0945	-44.4344	1.02225	30.5516	61.9702	89.9592	133.033	175.06
-935.926	-768.137	-573.319	-398.002	-253.901	-152.379	-70.7958	-5.54629	60.2554	125.069	182.209	207.205	245.163		-621.391	-470.082	-353.883	-247.216	-164.819	-96.5759	-45.2482	-1.2157	37.033	66.6205	107.311	141.229	184.36
-913.226	-759.185	-567.389	-397.828	-255.267	-149.735	-68.7903	-3.97682	54.9657	123.122	188.604	226.504	251.092		-546.318	-406.14	-301.741	-226.464	-160.663	-104.045	-52.6596	-5.63349	39.0094	82.1699	125.592	168.433	214.442
-442.064	-353.33	-273.665	-211.235	-150.868	-101.517	-50.9158	-2.98863	38.1084	82.0246	117.251	164.219	208.861		-305.839	-248.67	-194.406	-149.502	-113.288	-71.348	-34.2909	0.818802	29.4472	66.7949	97.6031	134.864	174.275
-844.518	-625.547	-438.78	-305.868	-209.52	-129.767	-66.2617	-9.67343	43.8922	90.6858	143.089	192.469	254.899		-386.58	-310.228	-249.193	-192.953	-138.835	-90.8793	-44.5216	-7.72612	34.9985	73.7122	113.094	151.721	193.08
220_TRPV4.v2+AQP4.M43														120_TRPV4.v2+AQP4.M43
mV														mV
-130	-115	-100	-85	-70	-55	-40	-25	-10	5	20	35	50		-130	-115	-100	-85	-70	-55	-40	-25	-10	5	20	35	50
-3675.74	-3111.02	-2572.25	-2064.64	-1584.38	-1127.29	-699.865	-310.228	39.0094	423.298	854.875	1318.36	1813.53		-3608.1	-3081.89	-2560.45	-2046.97	-1582.4	-1118.54	-700.94	-316.913	31.1911	412.37	841.622	1306.42	1805.16
-3043.21	-2567.31	-2163.63	-1763.82	-1356.25	-995.042	-652.199	-330.544	-29.9022	283.731	617.623	958.78	691.359		-2843.16	-2410.68	-2019.79	-1651.05	-1297.95	-957.259	-630.953	-321.854	-29.1756	271.699	600.562	755.969	447.741
-2592.1	-2195.4	-1828	-1479.46	-1146.87	-827.719	-523.473	-235.91	38.9512	336.105	661.161	1006.36	1376.55		-2592.83	-2197.03	-1834.86	-1489.34	-1158.18	-839.432	-534.314	-245.967	31.5689	331.077	659.388	1011.44	1369.26
-4062.15	-3451.77	-2832.96	-2262.39	-1744.03	-1251.3	-795.457	-378.733	-9.23747	378.83	822.555	1308.45	1837.28		-4100.42	-3395.64	-2805.52	-2257.31	-1742.08	-1260.63	-806.502	-392.073	-21.0376	367.873	812.877	1299.24	1829.75
-4056.01	-3389.02	-2835.63	-2301.78	-1786.76	-1313.5	-869.31	-459.008	-86.8684	286.899	693.481	1131.13	1635.81		-3954.09	-3348.76	-2794.45	-2257.92	-1757.58	-1299.75	-865.328	-458.979	-89.8039	281.319	681.157	1123.52	1617.93
-3157.52	-2735.62	-2275.39	-1854.71	-1439.35	-1057.27	-693.238	-350.337	-28.2456	307.564	678.919	1082.22	1514.72		-3177.34	-2705.6	-2263.44	-1850.06	-1448.68	-1069.19	-703.992	-358.097	-32.7215	306.808	684.645	1094.42	1536.2
-2548.56	-2175.72	-1821.31	-1482.6	-1157.77	-843.762	-540.011	-250.065	31.2492	308.843	528.511	567.516	712.634		-2593.87	-2202.2	-1849.88	-1507.88	-1179.69	-864.427	-559.716	-266.748	17.5017	302.158	645.466	995.75	1365.59
-2776.72	-2370.75	-1962.33	-1601.59	-1258.71	-929.677	-614.445	-312.698	-23.7115	274.809	582.135	911.405	1035.36		-2643.11	-2258.06	-1903.77	-1576.18	-1236.86	-918.458	-609.329	-311.681	-22.9558	271.815	579.258	913.847	885.77
220_TRPV4.v2+AQP4.M43														320_TRPV4.v2+AQP4.M43
mV														mV
-130	-115	-100	-85	-70	-55	-40	-25	-10	5	20	35	50		-130	-115	-100	-85	-70	-55	-40	-25	-10	5	20	35	50
-4814.97	-3989.19	-3285.46	-2634.53	-2019.36	-1442.95	-905.204	-418.609	-3.42459	443.672	945.788	1476.45	2032.19		-4298.18	-3629.93	-2987.58	-2394.78	-1839.1	-1312.19	-819.813	-368.764	24.7678	455.909	938.755	1456.33	2003.15
-2934.68	-2470.12	-2048.97	-1655.91	-1282.84	-928.688	-593.228	-279.362	15.2347	303.931	633.957	568.446	649.506		-2702.46	-2286.58	-1903.27	-1540.35	-1193.64	-861.23	-545.388	-248.292	34.0394	318.812	641.368	979.852	1142.5
-4950.76	-4073.6	-3307.49	-2640.75	-2012.64	-1435.37	-901.862	-432.211	-30.716	385.805	870.221	1403.12	1981.76		-4272.6	-3744.82	-3077.77	-2422.74	-1857.41	-1324.31	-838.502	-399.862	-17.3755	381.446	840.604	1340.51	1883.29
-3697.01	-3101.02	-2569.81	-2084.99	-1635.42	-1211.14	-807.781	-429.276	-79.2244	275.303	649.448	1082.01	1578.05		-3440.87	-2945.7	-2457.76	-2001.28	-1571.3	-1162.05	-769.765	-403.263	-62.4252	286.202	655.087	1090.56	1556.66
-3509.28	-2984.41	-2477.94	-2002.73	-1561.07	-1142.95	-747.588	-380.244	-43.8241	305.791	695.602	1118.23	1573.55		-3230.53	-2791.74	-2318.66	-1871.83	-1459.26	-1065.9	-693.035	-344.873	-20.9213	320.992	702.142	1112.68	1552.16
-2732.6	-2311.28	-1918.01	-1553.19	-1206.66	-875.733	-561.606	-265.44	16.717	292.392	503.08	471.952	472.301		-2573.91	-2185.37	-1824.1	-1478.99	-1149.08	-831.817	-528.53	-240.125	37.7305	310.645	540.05	482.473	507.236
-1039.54	-845.39	-674.463	-545.533	-427.038	-314.326	-199.58	-84.1945	37.1202	171.95	321.922	481.165	651.221		-912.848	-789.935	-700.969	-576.864	-463.775	-363.474	-241.229	-103.464	48.1937	206.653	374.674	592.86	842.697
220_TRPV4.v10+AQP4.M43														120_TRPV4.v10+AQP4.M43
mV														mV
-130	-115	-100	-85	-70	-55	-40	-25	-10	5	20	35	50		-130	-115	-100	-85	-70	-55	-40	-25	-10	5	20	35	50
-3432.82	-2885.53	-2404.17	-1944.52	-1514.13	-1105.98	-720.588	-358.242	-25.281	322.852	708.303	1119.54	1553.06		-3261.74	-2771.86	-2317.47	-1882.9	-1471.96	-1080.52	-704.66	-349.93	-13.2193	343.313	734.752	1155.78	1603.81
-1238.81	-1046.43	-892.184	-736.137	-574.772	-411.982	-218.152	35.8704	331.775	627.388	826.13	934.511	1028.53		-785.75	-664.348	-534.605	-521.817	-369.374	-285.785	-157.146	4.42278	227.811	482.502	654.593	787.242	900.593
-3173.91	-2676.01	-2208.92	-1775.01	-1368.78	-985.19	-626.942	-298.515	2.64986	326.659	685.691	1071.99	1483.51		-3055.3	-2567.8	-2131.28	-1725.02	-1333.99	-963.508	-614.997	-290.522	10.6426	335.524	696.939	1088.41	1506.82
-2851.76	-2411	-2014.42	-1621.03	-1252.44	-904.769	-575.469	-267.881	22.0648	332.036	669.096	1031.15	1416.02		-2878.94	-2437.01	-2030.49	-1644.83	-1278.68	-929.241	-596.076	-283.75	11.6017	322.736	665.114	1033.56	1430.7
-2468.75	-2100.04	-1757.2	-1431.44	-1117.75	-816.878	-528.007	-252.448	13.7234	288.992	590.099	894.199	773.088		-2489.97	-2126.31	-1786.44	-1461.35	-1149.84	-848.471	-557.479	-278.49	-9.84782	256.876	541.939	562.865	464.047
-2678.71	-2261.58	-1883.66	-1530.87	-1197.88	-879.657	-576.864	-289.738	-15.7188	270.158	580.624	911.144	1261.02		-2528.16	-2153.46	-1808.18	-1479.81	-1164.75	-859.777	-566.082	-285.029	-13.9168	267.484	565.481	896.844	1217.95
-1758.62	-1493.03	-1247.03	-1011.09	-784.064	-567.128	-361.963	-168.655	14.45	205.199	405.366	616.518	834.501		-1775.91	-1523.05	-1272.03	-1033.61	-805.165	-587.269	-379.634	-184.321	1.45822	195.347	405.889	631.341	869.291
-1744.29	-1476.61	-1226.31	-998.705	-780.024	-570.151	-371.408	-183.333	-2.58173	184.099	384.992	598.208	824.445		-1732.87	-1487.97	-1241.33	-1012.28	-791.912	-580.032	-377.192	-185.338	-1.44822	190.58	396.85	615.617	847.987
-1657.68	-1446.3	-1196.26	-970.977	-763.429	-562.681	-370.217	-186.734	-10.2547	172.008	366.71	573.474	791.631		-1678.11	-1433.36	-1210	-991.206	-781.507	-579.596	-384.691	-198.098	-18.1893	167.299	366.274	577.165	800.786
220_TRPV4.v10+AQP4.M43														320_TRPV4.v10+AQP4.M43
mV														mV
-130	-115	-100	-85	-70	-55	-40	-25	-10	5	20	35	50		-130	-115	-100	-85	-70	-55	-40	-25	-10	5	20	35	50
-3123.98	-2655.61	-2219.44	-1810.76	-1414.64	-1035.79	-673.765	-329.498	-0.140322	349.766	731.933	1141.04	1578.4		-3021.21	-2550.04	-2129.31	-1734.56	-1356.4	-990.537	-640.573	-306.624	14.5953	357.497	730.421	1125.58	1543.64
-930.636	-859.167	-619.822	-477.581	-380.099	-284.651	-178.305	-26.4436	166.893	395.803	618.814	834.704	1082.3		-877.419	-739.363	-650.543	-552.974	-440.611	-326.272	-200.132	-55.6242	111.089	357.584	630.353	896.844	1175.92
-2908.29	-2447.68	-2025.26	-1633.32	-1260.43	-909.768	-579.596	-271.689	17.7343	329.043	672.002	1043.1	1440.49		-2844.96	-2400.89	-1997.24	-1608.97	-1243.54	-897.502	-572.708	-268.986	17.7633	326.717	666.044	1031.21	1420.9
-3095.58	-2599.92	-2148.08	-1726.77	-1334.43	-962.432	-614.764	-294.097	2.91144	320.352	670.694	1041.53	1439.33		-2909.63	-2442.3	-2022.67	-1631.23	-1258.89	-907.006	-575.789	-267.096	22.7915	334.245	674.502	1037.05	1426.11
-2750.62	-2313.98	-1922.95	-1558.11	-1214.42	-886.69	-575.557	-282.326	-4.79062	263.561	439.545	426.379	376.505		-2543.94	-2130.53	-1783.36	-1451.59	-1130.71	-819.697	-527.629	-247.216	21.8614	287.655	568.213	476.457	424.926
-2454.22	-2107.92	-1749.29	-1429.79	-1121.15	-825.481	-540.766	-266.777	-2.23296	257.602	549.903	903.936	1248.2		-2414.81	-2056.33	-1725.75	-1410.87	-1107.23	-814.262	-530.856	-259.976	2.82424	264.229	578.444	896.524	1234.28
-2013.14	-1709.82	-1426.88	-1157.19	-903.838	-661.674	-432.996	-218.414	-17.9277	188.255	405.249	629.946	868.506		-1864.39	-1589.23	-1324.69	-1074.21	-834.985	-607.004	-391.172	-188.623	2.62079	201.479	409.987	627.039	854.177
-1820.62	-1546.92	-1287.81	-1044.48	-811.588	-593.315	-386.813	-193.128	-9.84782	181.163	384.759	600.242	827.467		-1747.02	-1475.88	-1241.07	-1009.95	-786.593	-574.946	-373.763	-184.961	-4.6453	182.762	386.183	597.074	820.841
-1809.4	-1536.77	-1283.56	-1045.38	-820.453	-606.19	-402.856	-210.915	-28.5943	158.29	357.468	567.865	788.23		-1694.77	-1448.48	-1219.19	-999.228	-784.791	-579.713	-382.889	-195.831	-17.6371	167.299	363.251	571.265	790.846
I, norm			I, norm			I, norm
TRPV4.v1+AQP4.M43			TRPV4.v2+AQP4.M43			TRPV4.v10+AQP4.M43
120	320		120	320		120	320
1.35	0.67		0.99	0.91		0.97	0.96
1.49	0.62		0.94	0.95		0.71	1.16
1.48	0.57		1.01	0.93		0.97	0.99
2.26	0.64		1	0.92		1.01	0.94
3.18	0.71		0.98	0.96		1.02	0.93
2.88	0.63		1	0.93		0.97	0.99
			1.02	0.95		1.02	0.93
			0.98	1.06		1.01	0.97
						1.02	0.96

## Sheet: Supp 2
220_Uninj														120_Uninj
mV														mV
-130	-115	-100	-85	-70	-55	-40	-25	-10	5	20	35	50		-130	-115	-100	-85	-70	-55	-40	-25	-10	5	20	35	50
-107.795	-93.2916	-71.9002	-58.6178	-42.3127	-30.6579	-19.6425	0.324708	12.0376	31.5398	42.6715	64.9929	71.6777		-106.283	-90.4433	-66.4071	-58.5306	-33.2737	-27.8096	-10.1385	-0.866931	12.4155	28.6334	37.7305	59.0928	67.5796
-166.795	-130.145	-111.311	-75.3298	-61.408	-36.0929	-21.5898	-0.92506	19.3328	37.3818	57.814	80.397	104.869		-148.746	-116.892	-96.8374	-68.8775	-56.2345	-31.2101	-18.1893	1.7198	18.2865	32.3536	55.5761	74.991	97.4578
-124.826	-103.493	-85.2408	-59.4897	-44.6379	-19.9622	-9.23747	11.9795	19.2165	34.6207	44.8513	62.9293	76.0664		-102.505	-75.417	-68.2672	-51.6714	-38.9122	-21.9386	-7.34828	-0.169386	16.1648	26.1339	45.171	57.814	78.8857
-68.4997	-68.9938	-58.0947	-52.5143	-38.4181	-28.7687	-19.8169	3.28927	20.8151	49.0947	82.1409	125.65	166.602		-68.7613	-62.3962	-64.4016	-58.0656	-38.3309	-23.3046	-12.8124	4.39372	24.5353	40.4335	74.1772	108.095	158.319
-68.0637	-68.2672	-57.4843	-46.4689	-46.2655	-32.4018	-16.0967	-5.22658	15.7579	50.3735	91.4415	130.969	183.343		-69.8948	-61.9602	-68.9938	-38.5925	-40.8014	-31.2973	-12.7252	1.6326	19.6525	43.8341	81.269	114.286	147.71
-50.2473	-35.6279	-32.1402	-24.0022	-19.2937	-7.60986	-3.3374	3.66711	17.5308	28.895	48.6297	58.1628	85.2217		-50.2763	-38.9703	-32.1402	-20.7179	-19.6716	-5.72068	-1.76793	5.84694	17.7924	26.657	47.9612	59.9648	88.1863
-60.8267	-53.6478	-30.4835	-28.2746	-5.31378	0.818802	20.5826	29.9122	49.2982	65.3707	79.3507	98.3588	107.252		-54.4616	-47.8059	-24.6416	-21.7351	-0.925059	2.03951	25.6688	33.0221	50.8386	66.0974	79.9029	97.9228	103.125
-64.0528	-44.3182	-34.6397	-22.8105	-5.80787	11.4564	21.9486	36.1611	54.4716	70.5733	83.4197	93.9701	109.52		-64.2272	-44.8122	-36.4126	-22.7524	-4.41278	9.24747	20.0303	34.6207	54.9948	68.2772	82.3153	96.8765	114.228
-237.741	-198.01	-169.004	-138.574	-100.732	-62.6578	-32.9249	3.02769	44.1828	80.7458	119.314	162.184	207.495		-124.216	-95.0936	-78.4397	-58.9375	-31.8786	-13.103	5.14939	27.7324	57.7268	73.625	100.626	129.981	155.092
-71.1736	-51.3517	-47.5734	-31.4717	-24.4381	-8.19115	5.23659	17.5889	33.0512	41.2764	62.6968	69.7595	86.9946		-52.3399	-50.3345	-34.2328	-24.2637	-13.2774	-0.285643	7.5036	22.6171	29.4763	46.6533	52.4371	69.1782	77.0256
-101.866	-94.5995	-76.5796	-62.6868	-45.0448	-26.9377	-14.2365	7.15483	14.7988	41.8867	58.3081	80.7749	106.991		-128.053	-102.999	-84.7757	-66.2908	-52.8049	-28.9431	-20.1947	2.99863	21.8614	47.4962	76.9674	102.457	146.082
-93.8148	-93.3497	-73.7022	-67.3662	-48.1837	-33.0993	-22.8687	3.26021	21.4254	62.6096	107.107	201.508	280.534		-101.691	-88.2635	-81.9274	-62.4252	-52.4271	-34.8432	-19.9913	1.95231	29.825	55.2854	105.131	171.863	262.485
220 recov_Uninj														320_Uninj
mV														mV
-130	-115	-100	-85	-70	-55	-40	-25	-10	5	20	35	50		-130	-115	-100	-85	-70	-55	-40	-25	-10	5	20	35	50
-104.569	-80.4452	-69.8948	-51.7005	-41.1792	-16.6198	-11.6498	0.528159	15.2638	23.5471	42.2065	57.0583	78.6532		-107.824	-78.6141	-71.9874	-58.0365	-43.1265	-27.2574	-14.3528	-1.68073	18.7515	24.7969	45.2582	60.7495	80.7458
-256.546	-209.782	-171.039	-131.627	-101.982	-64.7504	-32.2564	0.411901	32.3246	66.4171	90.5986	123.964	155.993		-241.636	-190.454	-153.745	-123.722	-88.6122	-60.7104	-28.3618	-1.12851	31.9467	54.2391	87.1109	113.123	147.158
-99.7148	-81.1427	-69.982	-50.4507	-40.9757	-27.6061	-23.7696	-1.76793	15.0603	24.9713	42.2936	55.7795	67.4634		-106.341	-87.624	-70.1564	-62.8903	-52.3399	-33.419	-16.0967	2.99863	17.2983	36.0448	46.508	60.081	75.0782
-57.6878	-44.4344	-46.9049	-38.389	-31.1229	-18.5962	-4.73249	0.789738	22.5589	37.3818	66.4461	90.8311	114.867		-56.0892	-55.6532	-41.7024	-51.032	-34.8432	-25.9785	-9.76062	9.45092	17.3564	47.3799	73.7413	117.018	145.879
-47.399	-46.3236	-36.6742	-25.4263	-17.5499	-8.22021	-4.03495	10.9041	15.0313	35.4054	47.3218	69.8467	97.4869		-50.5089	-38.0693	-31.3264	-28.9431	-18.2184	-9.52811	6.2829	11.4273	21.8905	27.3836	46.2173	61.3017	88.0409
-44.7541	-38.6215	-27.6061	-24.4091	-20.1947	-12.3764	-1.91325	12.0086	17.7924	35.1438	42.6134	62.6968	73.8866		-43.0684	-41.993	-32.5471	-28.0712	-14.6144	-6.62167	3.17302	10.7297	20.9313	34.4172	41.8577	58.279	73.2472
-55.2463	-33.419	-27.2574	-12.5217	-2.63986	8.8115	27.2092	37.5562	55.8376	67.6087	87.6922	97.1962	114.141		-46.6142	-40.627	-18.0149	-16.6489	6.57355	7.88144	32.1502	38.4281	58.25	69.5269	82.9547	101.033	103.503
-68.645	-55.3626	-36.3255	-21.9967	-14.7306	-0.634416	18.1702	30.9295	42.4971	59.9938	83.4197	94.377	111.612		-68.0056	-51.7586	-32.2855	-25.2229	-12.1148	6.48635	20.1466	30.8713	45.2873	66.7658	80.1645	90.9183	103.649
-99.1917	-79.8639	-67.0174	-46.7886	-21.6479	-2.95956	15.1185	38.1084	64.7895	81.269	105.567	133.672	154.918		-109.248	-90.9955	-65.7676	-47.0502	-29.6116	-7.55173	17.0367	34.6788	56.0702	81.269	110.886	128.964	150.384
-55.8858	-46.1783	-36.2964	-22.0839	-15.7188	55.6342	8.17209	20.9313	32.2955	46.4208	59.7032	66.7949	80.1064		-49.3753	-43.2428	-31.588	-26.647	-24.7578	-4.41278	2.9405	21.9777	29.3019	48.31	57.2618	78.4497	91.1799
-128.779	-104.394	-79.6023	-66.9883	-45.132	-33.0412	-8.13302	6.6898	26.1629	50.0538	76.2408	115.129	165.672		-193.331	-164.383	-130.145	-106.719	-81.1427	-60.7395	-29.815	-2.20389	27.0349	59.2963	89.5523	142.072	201.944
-78.585	-65.8839	-59.5188	-51.5552	-38.36	-31.1811	-11.301	-2.29108	21.8323	56.4189	108.212	183.837	284.574		-84.2526	-84.5723	-70.2726	-57.804	-47.9512	-26.5598	-21.9386	-0.227515	20.5244	64.586	122.133	200.055	287.364
220_AQP4.M43														120_AQP4.M43
mV														mV
-130	-115	-100	-85	-70	-55	-40	-25	-10	5	20	35	50		-130	-115	-100	-85	-70	-55	-40	-25	-10	5	20	35	50
-90.2689	-72.3653	-54.9557	-43.1556	-27.1992	-21.9095	-8.88869	1.40009	13.6071	25.1747	32.1792	48.1356	65.6905		-90.0073	-67.0755	-55.8567	-36.6161	-24.6706	-7.84238	-2.34921	11.0495	12.4155	24.7678	31.3364	40.9567	54.1228
-111.341	-91.1408	-74.1673	-60.3907	-40.3073	-26.4436	-5.34284	1.42915	19.7978	27.0349	44.0375	54.3844	72.8112		-105.673	-86.5777	-66.3489	-50.5379	-39.1447	-19.9041	-11.9405	8.72431	15.6126	34.8532	37.7305	54.181	65.7486
-105.237	-75.9111	-67.4824	-50.8867	-40.656	-23.3627	-9.96408	-2.1167	17.3274	22.5589	40.201	50.1992	69.9629		-90.0364	-66.4943	-56.1183	-41.4698	-29.8732	-16.0967	-7.87144	-0.808802	14.0722	20.1757	38.1956	46.6824	70.6314
-77.9747	-64.5469	-52.4852	-37.0521	-25.9495	-12.0858	-7.69706	5.23659	9.24747	19.9722	29.6506	40.9857	58.6859		-74.3998	-65.5642	-50.0438	-41.4408	-28.1584	-22.6943	-12.8705	-0.314708	10.0031	32.2955	33.5743	57.9012	70.922
-97.1281	-77.1028	-67.5696	-52.4852	-34.0584	-24.0603	-9.06308	-0.0531287	17.7924	24.3319	41.7705	55.5179	67.8993		-80.0673	-64.7213	-53.5316	-43.1846	-23.8568	-13.3355	-2.37828	2.06857	13.113	22.7333	33.8069	50.9839	59.8195
-74.8648	-66.814	-46.7014	-40.8886	-25.0485	-20.1366	-9.32466	3.02769	9.74156	27.3546	28.023	43.3109	45.0257		-95.5005	-76.783	-63.21	-43.8822	-34.9594	-18.1893	-15.0503	-0.0531287	9.6253	20.321	35.7542	52.7568	71.5324
-90.9665	-74.7485	-54.3163	-32.1402	-20.0203	-4.20933	18.3446	35.4054	47.9612	66.0683	88.1572	101.876	116.03		-99.5986	-76.2889	-58.9085	-47.7477	-28.1874	-4.03495	11.8051	25.2619	45.3454	68.7713	82.4025	99.2888	118.152
-104.22	-86.9556	-69.6913	-45.8586	-33.6806	-8.97589	0.67348	23.3437	38.4571	57.2037	76.9674	89.9301	114.751		-97.2734	-72.9175	-63.239	-39.9585	-24.1765	-9.55717	14.1012	29.9994	55.8667	66.1264	95.9464	110.74	139.078
-87.9147	-62.1927	-51.6424	-28.914	-11.7079	6.07945	29.9994	41.6542	63.3072	74.09	95.6267	108.444	121.581		-85.793	-69.2263	-44.3763	-32.7505	-10.8069	4.42278	23.6053	41.8577	56.6224	79.0019	95.8883	120.186	132.219
-81.4333	-90.4142	-75.0973	-65.041	-41.3245	-22.4908	-3.22114	12.212	21.7742	41.3927	44.6479	65.0801	76.6477		-65.6223	-59.9548	-50.8286	-31.0648	-22.6652	-6.06945	6.34103	18.6353	32.7315	40.8404	57.2909	64.6441	84.0882
-78.8466	-57.2518	-51.1483	-36.7614	-25.3682	-11.6207	0.528158	9.94501	25.0875	28.4299	46.4789	55.3435	68.4806		-69.982	-67.3953	-47.399	-39.0284	-25.281	-11.0685	1.3129	14.6825	20.4082	39.0675	41.6833	60.8076	74.4388
-52.8921	-46.1201	-28.6234	-24.0603	-6.94138	0.499094	16.2229	30.1157	36.7714	52.0593	64.5279	83.2163	85.6286		-53.8803	-48.0675	-27.8096	-21.8223	-5.43004	7.82331	18.7806	34.0394	41.2764	65.1382	84.6985	108.677	116.233
-84.0201	-69.3716	-58.6759	-38.825	-33.0121	-14.6434	-2.90144	11.1076	28.1974	39.7941	60.6914	68.4225	88.3606		-79.7767	-60.8267	-51.032	-27.6643	-22.5489	-5.08126	8.86963	21.222	37.498	52.7568	83.7685	92.8366	109.549
-56.1473	-48.3	-33.3609	-20.5144	-10.371	2.41734	9.65437	26.0757	29.5053	46.3045	58.2209	70.7477	84.466		-57.0483	-47.7187	-31.2101	-23.3627	-3.7443	2.50453	19.3619	29.5053	44.3282	65.1092	83.3325	105.654	113.647
220 recov_AQP4.M43														320_AQP4.M43
mV														mV
-130	-115	-100	-85	-70	-55	-40	-25	-10	5	20	35	50		-130	-115	-100	-85	-70	-55	-40	-25	-10	5	20	35	50
-111.079	-93.931	-68.1509	-58.9666	-38.9122	-29.5244	-15.4572	-0.343772	9.74156	27.122	41.9739	61.3017	75.1364		-119.275	-92.2743	-77.8875	-58.2109	-60.3907	-46.1783	-31.6461	-6.53448	14.7988	36.3064	64.5279	84.6404	123.819
-110.759	-95.9946	-75.2136	-62.8031	-50.2182	-39.6679	-15.7769	-2.26202	13.8396	31.5108	43.2528	64.7895	75.3689		-122.327	-94.9192	-81.5205	-59.8385	-46.527	-27.083	-22.4908	-8.27834	6.777	32.2374	58.715	81.6177	110.973
-111.98	-88.4088	-74.8648	-57.4552	-45.0738	-25.717	-12.5799	1.05132	13.6071	19.3909	41.9158	57.1455	74.7876		-117.938	-104.743	-77.3062	-63.7331	-42.1093	-30.0475	-7.43548	1.66167	16.7461	26.1629	44.5025	61.2436	78.595
-250.849	-207.311	-167.173	-129.796	-95.0936	-61.5824	-33.6515	-1.73886	25.5816	56.5933	85.1926	116.466	154.86		-174.614	-144.91	-118.519	-94.367	-67.0174	-49.1138	-18.3927	-6.65074	25.756	47.0311	80.5714	108.241	144.222
-71.4352	-54.7232	-48.2709	-34.4363	-28.0421	-20.2819	-5.63349	1.6326	14.9731	16.281	33.5162	38.2537	54.4425		-102.331	-82.2471	-74.1382	-61.9893	-49.6951	-35.8314	-26.6761	-9.23747	21.4545	47.7868	78.3335	106.642	144.368
-76.0564	-57.7459	-51.2645	-34.5816	-25.5426	-20.3982	-7.43548	0.615352	13.2002	15.38	32.5861	35.5798	48.31		-79.486	-62.9775	-56.0892	-42.3418	-33.6515	-31.7042	-15.806	-9.67343	19.0131	35.1729	66.0392	99.0854	126.086
-79.8929	-60.7395	-54.2291	-41.3245	-25.0194	-11.0685	-0.46003	10.9332	28.895	40.1429	49.5307	64.8766	84.8729		-81.4624	-70.7086	-60.4779	-41.6152	-33.7678	-20.9504	-9.81875	9.18934	18.054	36.1901	66.2427	110.217	160.673
-74.3126	-54.4616	-47.2827	-30.5998	-17.0558	-4.44185	13.2002	26.2211	47.9903	53.745	75.5142	76.2699	93.7957		-76.5215	-65.7386	-58.1528	-35.4245	-25.5135	-4.58717	-0.779738	19.2165	25.2038	45.8686	71.823	105.189	155.121
-99.1626	-72.9175	-61.4371	-41.1501	-25.2519	-10.2257	15.3219	31.1911	56.5642	67.9575	94.1735	106.003	129.022		-95.8783	-89.3388	-62.4543	-51.2645	-30.6288	-11.7951	2.30108	26.8605	38.4862	65.3707	83.9429	122.279	162.039
-60.042	-53.299	-51.9039	-43.6787	-22.8687	-15.6316	0.644416	11.8633	22.7333	40.3173	47.4671	61.7958	69.9048		-79.3116	-75.8821	-57.7459	-50.596	-35.1338	-25.8042	-13.103	-3.54085	10.6135	32.2955	58.5697	98.882	134.776
-89.2226	-89.9201	-71.2318	-54.5779	-37.8368	-20.9213	-10.4872	7.27109	13.9268	32.3827	44.5607	62.755	82.1699		-84.7467	-79.6313	-63.0647	-57.0774	-37.8659	-30.716	-14.9631	-1.24477	11.9505	29.4763	43.1946	68.3062	90.8893
-127.994	-107.126	-86.9265	-70.5633	-48.2418	-32.9249	-5.4591	6.89325	30.697	52.2918	84.2335	106.148	115.739		-91.5187	-74.7776	-57.368	-48.3581	-29.35	-22.578	-0.779738	8.43366	24.9132	43.5725	62.4062	83.0128	92.2262
-57.2809	-45.1901	-33.2737	-21.9095	-14.7888	1.34196	3.11489	20.2338	23.6053	40.2882	58.0175	66.3589	78.566		-61.7277	-64.2854	-53.6187	-56.0602	-43.0393	-39.755	-26.0948	-8.97589	10.4391	41.3636	93.8538	158.813	227.928
-60.7976	-42.1674	-37.2264	-22.6652	-13.2483	-1.88418	11.1367	15.7579	30.8423	36.4808	59.8485	64.4697	76.0083		-57.4262	-50.7123	-35.5988	-31.617	-13.4227	-8.22021	-0.576287	-4.79062	16.1648	36.3936	55.1982	109.897	208.164
220_TRPV4.v1														120_TRPV4.v1
mV														mV
-130	-115	-100	-85	-70	-55	-40	-25	-10	5	20	35	50		-130	-115	-100	-85	-70	-55	-40	-25	-10	5	20	35	50
-271.485	-218.646	-168.074	-133.691	-87.159	-62.2799	-31.0067	-6.56355	24.5644	56.012	79.7285	107.921	130.737		-251.983	-200.713	-149.618	-122.472	-83.7004	-59.0828	-27.6061	0.528159	24.7969	51.2745	70.4861	100.277	121.407
-315.779	-249.716	-202.109	-160.256	-115.032	-77.0446	-34.32	-3.22114	39.8813	65.2836	104.114	134.66	174.333		-295.841	-234.98	-186.588	-144.532	-109.451	-69.2263	-37.5171	-1.56448	32.2664	62.6678	98.882	130.097	169.189
-234.951	-183.333	-148.107	-104.133	-81.3461	-46.7014	-26.4145	3.14395	22.7624	47.7577	70.7476	92.0518	115.797		-231.9	-184.612	-144.067	-113.579	-80.6195	-55.072	-29.3791	-0.343772	23.0821	49.4435	72.9565	101.178	119.372
-338.508	-271.34	-211.206	-168.336	-119.653	-83.6713	-40.3654	-5.98226	28.9531	64.3535	102.37	143.583	175.467		-293.225	-240.561	-189.175	-150.112	-109.306	-72.9756	-37.2264	-3.86056	26.5408	66.3299	92.0518	127.423	157.592
-96.0818	-76.6377	-69.5751	-48.4743	-38.2437	-20.8632	-12.2892	-1.39009	9.77063	33.6906	53.8613	75.7758	101.323		-101.313	-82.4506	-66.7268	-51.3517	-40.4526	-26.0367	-13.103	-0.46003	19.856	33.0802	65.952	71.2999	97.6903
-111.806	-88.4669	-75.0101	-58.0947	-42.9812	-28.6525	-11.0685	0.789738	21.0476	32.8477	57.7268	76.3571	100.8		-108.521	-92.3615	-73.9929	-60.2745	-37.023	-28.013	-10.5744	-1.09945	18.6353	31.4236	52.4371	82.5478	108.531
220_TRPV4.v1														320_TRPV4.v1
mV														mV
-130	-115	-100	-85	-70	-55	-40	-25	-10	5	20	35	50		-130	-115	-100	-85	-70	-55	-40	-25	-10	5	20	35	50
-258.813	-209.956	-160.605	-125.553	-90.9374	-58.8503	-31.6461	-0.43097	29.36	54.9657	75.2236	105.974	122.947		-243.874	-191.558	-140.957	-114.247	-79.7185	-53.5025	-23.8859	1.13851	20.2047	48.5425	66.6786	93.7376	115.158
-287.006	-223.471	-177.578	-133.749	-103.203	-62.774	-35.9767	0.295644	28.1684	60.4298	88.2153	118.152	154.831		-258.203	-204.143	-160.169	-123.809	-89.4551	-57.9203	-29.0594	-0.43097	29.3891	56.7096	81.9374	107.398	133.875
-232.684	-182.839	-141.655	-115.235	-78.8757	-49.8694	-21.9095	2.01044	26.1629	50.141	68.8294	89.872	110.798		-225.244	-174.265	-137.353	-105.121	-70.7958	-46.1492	-17.9568	1.7198	29.825	39.2128	69.7304	87.4306	106.817
-206.555	-160.721	-131.627	-96.3434	-76.2889	-47.3408	-24.4672	1.08038	25.2038	42.5552	73.3634	95.1908	121.145		-176.358	-137.411	-115.526	-86.1418	-63.2972	-37.8077	-18.509	1.13851	27.4418	40.5498	63.0747	79.3507	103.503
-97.6803	-88.9319	-69.4298	-55.3335	-42.6905	-26.8214	-13.5099	6.22477	16.3973	37.498	56.1864	85.0473	114.896		-95.5296	-76.318	-63.7331	-44.9866	-37.3427	-23.4499	-16.4745	-0.11126	15.8741	32.3246	54.181	76.8221	104.143
-114.16	-95.5005	-71.9584	-60.6814	-42.1964	-29.0303	-14.7888	1.40009	14.9732	34.7369	47.8449	69.0038	88.07		-132.122	-104.307	-87.13	-66.6686	-47.0211	-33.6515	-14.8469	0.005	21.9195	32.993	53.3962	64.5279	85.7739
220_TRPV4.v2														120_TRPV4.v2
mV														mV
-130	-115	-100	-85	-70	-55	-40	-25	-10	5	20	35	50		-130	-115	-100	-85	-70	-55	-40	-25	-10	5	20	35	50
-2965.26	-2505.37	-2092.83	-1703.69	-1334.98	-982.225	-646.648	-328.364	-26.8505	288.178	629.655	996.535	1386.26		-2807.53	-2405.83	-2017.24	-1645.97	-1294.11	-953.945	-624.995	-311.71	-11.3592	302.827	647.588	1022.31	1420.67
-2775.35	-2368.77	-2017.09	-1691.16	-1326.78	-992.281	-671.789	-366.148	-72.5687	229.672	559.145	915.503	1292.44		-2985.28	-2459.65	-1710.11	-1358.7	-1097.47	-793.685	-499.059	-213.967	67.1727	370.576	697.026	1048.59	1419.22
-2962.9	-2509.53	-2087.02	-1706.39	-1345.38	-999.693	-669.173	-352.546	-52.1655	259.433	597.016	956.077	1336.88		-2754.28	-2358.1	-1983.93	-1630.42	-1290.16	-962.403	-642.492	-334.613	-37.4008	272.396	587.105	921.026	713.07
-2515.69	-2156.16	-1814.74	-1488	-1172.6	-861.957	-562.797	-274.101	7.32922	303.001	617.681	957.414	1326.12		-2167.24	-1890.28	-1579.58	-1294.09	-998.298	-706.637	-413.871	-127.994	164.567	488.228	837.669	1198.79	1568.72
-2738.26	-2314.36	-1935.42	-1581.97	-1244.07	-918.574	-604.563	-303.282	-13.4518	291.637	619.89	969.447	1339.49		-2612.1	-2234.26	-1880.23	-1542.56	-1218.11	-902.153	-594.565	-296.887	-6.65074	299.571	632.213	988.687	1367.13
-2861.44	-2404.61	-1996.02	-1607.46	-1238.75	-888.057	-555.677	-245.909	45.7232	367.96	720.772	1098.03	1500.77		-2840.02	-2390.22	-1982.53	-1600.13	-1234.68	-886.109	-555.473	-246.025	46.5661	369.965	725.8	1108.29	1517.19
-2998.59	-2518.57	-2086.7	-1685.7	-1307.66	-948.888	-609.882	-294.33	0.121257	315.499	664.271	1038.77	1436.98		-2837.43	-2409.66	-2007.44	-1627.74	-1267.03	-921.684	-593.082	-284.303	6.6898	320.934	668.369	1044.08	1446.45
-2670.34	-2272.57	-1902.95	-1549.5	-1211.31	-884.569	-570.209	-273.985	8.63712	312.069	644.536	1002.67	1383.5		-2695.89	-2294.02	-1925.28	-1568.66	-1226.54	-897.444	-581.544	-281.745	4.01588	310.616	646.716	1010.81	1400.24
220_TRPV4.v2														320_TRPV4.v2
mV														mV
-130	-115	-100	-85	-70	-55	-40	-25	-10	5	20	35	50		-130	-115	-100	-85	-70	-55	-40	-25	-10	5	20	35	50
-2818.22	-2404.58	-2018.28	-1671.75	-1291.41	-945.807	-620.141	-308.019	-7.66799	306.721	644.885	1018.57	1416.02		-2843.07	-2373.77	-1979.98	-1612.4	-1266.15	-928.427	-606.626	-299.678	-4.00588	305.762	646.048	1010.98	1397.62
-3033.01	-2592.77	-2163.87	-1779.11	-1409.76	-1055.9	-719.454	-400.357	-96.2562	212.524	516.159	852.085	925.182		-2852.66	-2419.43	-2040.26	-1685.84	-1336.64	-1003.18	-682.746	-375.1	-79.3698	223.074	534.15	864.873	1079.11
-2751.61	-2346.97	-1979.6	-1626	-1287.58	-958.014	-638.946	-330.806	-32.8087	279.255	618.175	981.043	1366.79		-2678.07	-2299.86	-1944.31	-1596.7	-1260.31	-936.856	-622.321	-319.732	-28.7687	275.361	607.218	960.466	1336.67
-2730.62	-2310.35	-1929.96	-1574.5	-1235.32	-909.361	-596.512	-297.091	-9.78969	291.986	616.983	958.722	1322.4		-2569.26	-2195.17	-1842.68	-1506.63	-1183.79	-870.066	-567.157	-275.845	6.86419	300.589	611.432	952.095	1318.97
-2608.78	-2228.36	-1876.24	-1539.33	-1214.48	-896.863	-587.967	-289.883	0.702545	307.564	639.421	994.384	1370.8		-2560.54	-2185.34	-1837.56	-1505.41	-1186	-874.367	-572.214	-280.263	4.80062	305.82	631.254	978.951	1346.21
-3220.59	-2695.02	-2230.1	-1797.95	-1391.8	-1005.1	-639.702	-300.259	13.8396	351.509	717.691	1105.21	1512.95		-2953.05	-2482.59	-2058.65	-1658.84	-1279.44	-918.516	-576.487	-258.929	39.7069	366.39	722.196	1100.5	1503.27
-2808.11	-2383.62	-1985.29	-1610.77	-1252.44	-910.262	-584.421	-277.879	11.8633	324.131	668.485	1040.1	1437.24		-2745.97	-2324.65	-1940.62	-1573.42	-1223.78	-889.655	-571.226	-270.875	13.4327	319.539	655.61	1017.4	1403.23
-2911.58	-2445.99	-2024.44	-1635.77	-1270.49	-923.108	-594.594	-288.372	-0.779738	307.273	644.623	1003.39	1384.95		-2689.26	-2282.88	-1908.42	-1552.67	-1210	-880.761	-567.186	-271.34	9.65437	311.604	641.252	995.285	1371.61
220_TRPV4.v10														120_TRPV4.v10
mV														mV
-130	-115	-100	-85	-70	-55	-40	-25	-10	5	20	35	50		-130	-115	-100	-85	-70	-55	-40	-25	-10	5	20	35	50
-3004	-2492.32	-2075.31	-1659.57	-1246.19	-825.045	-414.947	-26.3854	396.53	878.156	1391.58	1932.73	2488.64		-2875.71	-2405.83	-2009.13	-1616.06	-1215.12	-802.084	-395.096	-8.59805	407.923	876.208	1378.44	1912.67	2475.79
-3591.39	-3045.59	-2535.66	-2057.69	-1604.2	-1170.85	-755.058	-365.683	-0.430965	391.037	825.026	1293.46	1796.68		-3669.54	-3098.98	-2586.49	-2100.85	-1645.62	-1204.22	-782.466	-384.11	-10.6035	386.881	828.514	1305.26	1819.06
-3952.89	-3315.74	-2748.58	-2239.75	-1755.8	-1295.77	-868.351	-463.862	-88.525	297.072	723.853	1181.33	1670.19		-3624.23	-3074.28	-2581.17	-2115.62	-1670.64	-1241.45	-830.393	-440.407	-72.2199	310.47	734.461	1192.31	1683.94
-2367.69	-1990.35	-1615.07	-1298.79	-1009.92	-737.358	-484.033	-249.338	-34.756	181.657	420.305	675.722	948.927		-2181.16	-1857.44	-1543.98	-1248.13	-972.198	-712.159	-466.827	-238.032	-28.3037	185.29	419.52	670.927	939.045
-2154.74	-1844.36	-1535.67	-1258.98	-973.796	-714.513	-473.308	-248.757	-41.2373	168.607	394.961	627.97	878.388		-2108.7	-1802.39	-1507.8	-1232.93	-967.518	-716.257	-480.08	-258.726	-54.1128	151.808	375.517	615.21	869.175
-1842.82	-1580.34	-1321.78	-1076.42	-842.106	-620.141	-408.698	-208.735	-18.5962	175.321	386.648	611.403	849.527		-1838.81	-1606.44	-1335.68	-1083.8	-849.256	-623.745	-415.673	-208.474	-15.6898	182.965	398.971	628.347	871.994
-2871.32	-2427.92	-2025.32	-1651.23	-1294.64	-954.643	-629.674	-324.324	-37.2846	263.357	590.331	942.766	1318.39		-2731.81	-2325.41	-1954.6	-1600.86	-1258.86	-929.066	-613.253	-312.698	-26.3273	276.175	608.671	967.093	1350.36
-2603.78	-2211.27	-1856.22	-1520.35	-1192.8	-876.634	-573.987	-283.314	-3.65711	294.194	620.355	969.65	1341.73		-2624.04	-2234.84	-1882.35	-1541.25	-1212.41	-892.503	-584.421	-289.97	-6.65074	294.34	623.436	977.439	1351.53
-2786.6	-2358.45	-1974.02	-1610.83	-1266.71	-935.49	-617.729	-316.68	-29.3209	271.553	600.097	949.828	1320.72		-2696.47	-2286.72	-1950.3	-1587.35	-1244.24	-918.748	-606.743	-308.978	-22.6652	279.081	608.322	963.198	1340.8
220_TRPV4.v10														320_TRPV4.v6
mV														mV
-130	-115	-100	-85	-70	-55	-40	-25	-10	5	20	35	50		-130	-115	-100	-85	-70	-55	-40	-25	-10	5	20	35	50
-3196.84	-2685.72	-2244.11	-1776.23	-1323.56	-879.889	-460.316	-75.7658	331.077	804.884	1313.71	1854.46	2424.41		-3097.06	-2576.11	-2138.06	-1701.74	-1286.41	-856.841	-438.838	-52.3108	362.147	840.168	1352.92	1902.65	2481.72
-3911.74	-3251.57	-2690.4	-2171.22	-1681.25	-1219.51	-782.931	-377.628	-4.1512	392.984	834.733	1307.73	1811.18		-3702.3	-3159.79	-2621.25	-2129.1	-1652.83	-1197.65	-767.934	-360.974	6.02132	398.913	833.251	1301.22	1800.34
-3607.52	-3060.68	-2545.07	-2092.34	-1657.71	-1231.28	-823.912	-436.454	-69.5751	311.313	731.991	1185.8	1669.96		-3445.63	-2918.55	-2451.52	-2009.42	-1584.09	-1176.03	-783.861	-411.517	-57.4552	310.412	714	1146.65	1606.89
-2625.52	-2214.03	-1822.48	-1469.34	-1147.54	-833.851	-542.452	-278.112	-44.6088	184.447	439.807	717.895	1014.67		-2407.98	-2052.49	-1699.16	-1366.75	-1061.83	-776.391	-509.958	-265.469	-44.5797	175.06	418.328	679.762	960.815
-2078.82	-1745.14	-1453.13	-1181.49	-921.103	-672.37	-438.315	-220.535	-16.707	193.719	417.863	656.86	908.353		-1963.09	-1671.84	-1402.64	-1144.99	-891.544	-651.763	-425.817	-214.17	-16.9105	186.395	408.388	645.524	897.745
-2001.54	-1693.2	-1408.66	-1146.64	-896.02	-660.424	-438.024	-228.441	-32.7505	167.706	384.032	613.961	858.188		-1859.04	-1593.62	-1329.46	-1088.6	-851.319	-629.035	-415.819	-213.967	-27.9259	171.368	381.504	606.811	843.104
-2706.44	-2306.08	-1935.27	-1586.15	-1245.14	-917.266	-603.894	-304.677	-19.1194	282.278	612.769	967.412	1342.28		-2659.73	-2262.42	-1898.54	-1553.11	-1222.12	-901.048	-592.675	-298.283	-16.1838	281.464	606.258	954.246	1323.94
-2892.89	-2416.78	-2007.94	-1631.32	-1275.28	-935.315	-611.654	-306.014	-17.0558	286.841	615.704	969.04	1348.94		-2633.49	-2239.93	-1880.52	-1532.21	-1199.25	-881.197	-574.772	-283.024	-3.59898	293.003	615.937	962.093	1330.05
-2658.8	-2262.74	-1903.68	-1557.67	-1225.58	-907.21	-597.907	-301.857	-16.9977	284.051	611.723	961.338	1335.08		-2601.92	-2211.94	-1858.2	-1523.11	-1200.15	-887.301	-584.596	-294.649	-14.9341	279.546	599.893	942.911	1305.92

## Sheet: 5A-F
220_TRPV4.v1														220_TRPV4.v1 + RN 10 uM 5 min
mV														mV
-130	-115	-100	-85	-70	-55	-40	-25	-10	5	20	35	50		-130	-115	-100	-85	-70	-55	-40	-25	-10	5	20	35	50
-9212.06	-7669.61	-6331.14	-5094.43	-3932.26	-2844.06	-1833.4	-940.518	-188.216	519.356	1393.44	2413.16	3573.29		-7933.14	-6604.09	-5416.72	-4309.69	-3274.56	-2306.66	-1418.8	-645.95	-0.92506	678.28	1514.96	2483.67	3577.48
-4052.32	-3350.62	-2738.56	-2177.41	-1653.82	-1162.25	-702.858	-280.989	118.965	568.707	1062.39	1594.94	2164.86		-3796.32	-3139.12	-2563.53	-2035.37	-1540.67	-1076.28	-642.724	-244.426	138.526	571.788	1047.72	1554.98	2106.44
-4137.77	-3441.36	-2827.55	-2294.31	-1781.32	-1299.23	-845.419	-423.782	-30.9776	385.137	848.19	1346.27	1876.92		-3812.02	-3211.69	-2674.38	-2172.03	-1695.52	-1244.62	-814.902	-409.541	-24.5834	382.347	834.268	1322.08	1844.78
-4125.77	-3412.5	-2829.85	-2293.38	-1789.81	-1311.9	-861.492	-440.175	-44.6088	370.837	831.74	1330.69	1862.1		-3714.22	-3129.85	-2605.32	-2115.15	-1653.03	-1213.98	-796.417	-402.478	-27.7805	367.146	804.274	1277.79	1785.72
220_TRPV4.v1														220_TRPV4.v1+ RN 100 uM 5 min
mV														mV
-130	-115	-100	-85	-70	-55	-40	-25	-10	5	20	35	50		-130	-115	-100	-85	-70	-55	-40	-25	-10	5	20	35	50
-4017.65	-3454.99	-2839.06	-2226.3	-1632.98	-1054.25	-531.379	-88.2344	348.806	887.398	1510.68	2232.09	3120.73		-711.839	-638.452	-540.156	-451.51	-351.296	-248.321	-136.394	-14.7016	100.887	242.692	413.097	659.039	998.22
-3453.97	-3008.42	-2507.46	-1970.67	-1435.25	-925.201	-484.992	-117.241	220.284	623.261	1091.63	1626.97	2254.5		-3389.95	-2817.29	-2258.64	-1732.03	-1232.18	-787.639	-394.486	-78.1491	238.565	630.411	1085.27	1602.18	2156.87
-5210.51	-4698.31	-3960.19	-3219.28	-2487.9	-1772.08	-1110.37	-529.984	-58.0947	415.625	999.412	1689.43	2490.44		-487.608	-438.024	-364.549	-318.802	-258.057	-200.278	-134.65	-69.1391	4.53904	92.6912	195.783	347.905	536.649
-2678.89	-2243.65	-1818.9	-1411.97	-1024.86	-662.226	-332.782	-29.6697	296.403	685.895	1167.03	1748.28	2454.98		-945.488	-798.277	-661.587	-525.014	-398.351	-263.492	-144.706	-19.7006	95.6267	222.522	367.698	537.085	757.422
-869.775	-752.791	-593.809	-466.914	-342.489	-231.9	-119.682	-14.9631	87.8084	202.09	330.786	507.818	713.157		-770.956	-680.595	-566.052	-450.841	-342.17	-233.614	-130.581	-22.8687	72.8403	182.471	286.173	430.099	554.262
-565.093	-477.697	-375.739	-301.015	-221.291	-159.849	-85.0664	-20.6598	48.9784	127.365	213.686	336.832	502.935		-436.949	-384.458	-311.245	-238.846	-174.614	-122.995	-69.3135	-19.846	40.5498	92.4587	159.626	240.106	364.036
-1477.34	-1171.81	-932.554	-762.15	-603.545	-460.229	-293.196	-60.8848	206.507	510.085	765.647	1026.97	1323.19		-1166.61	-990.508	-839.984	-701.347	-540.97	-401.752	-259.743	-63.9366	187.267	388.886	628.929	836.594	1066.9
220_TRPV4.v1														220_TRPV4.v1+RR 1 uM 5 min
mV														mV
-130	-115	-100	-85	-70	-55	-40	-25	-10	5	20	35	50		-130	-115	-100	-85	-70	-55	-40	-25	-10	5	20	35	50
-9212.06	-7669.61	-6331.14	-5094.43	-3932.26	-2844.06	-1833.4	-940.518	-188.216	519.356	1393.44	2413.16	3573.29		-8600.26	-7169.42	-5877.48	-4684.15	-3559.68	-2508.98	-1540.23	-698.586	-2.00044	735.101	1640.57	2705.2	3907.56
-7626.13	-6342.27	-5217.95	-4153.18	-3142.2	-2195.66	-1339.08	-604.737	-23.8859	553.623	1268.23	2063.37	2186.37		-2570.39	-3263.08	-3104.39	-2828.13	-1967.56	-1253.1	-598.43	-21.7933	527.756	1257.3	1712.8	3195.6	4564.82
-10870.2	-8841.4	-6585.66	-4554.23	-2869.29	-1526.4	-530.71	42.5843	797.647	1726.08	2474.92	2678.87	2824.83		-6714.88	-5418.17	-4099.46	-2878.27	-1833.64	-977.255	-332.259	43.0784	533.481	1033.33	1222.66	1148.37	1325.92
-19277.8	-19375.3	-18578.1	-13762	-9167.91	-5080.53	-1908.68	-80.9102	1738.87	4748.1	7903.97	10643.2	11650.5		-19281.9	-19380.4	-18517.6	-13667.2	-9078.07	-5028.36	-1884.79	-78.2944	1690.65	4553.02	7507.39	10150.5	11650.4
-19249.8	-19319.5	-19439.3	-17712.9	-13200.3	-8916.56	-5010.31	-1745.6	308.32	2527.85	5203.75	8209.61	11602.1		-19269.3	-19356.3	-19339.9	-14787.4	-10629.8	-7097.05	-4008.61	-1499.74	206.711	2639.63	5034.88	6972.02	9502.77
-9459.75	-7782.24	-6429.67	-5187.23	-4025.26	-2916.6	-1872.82	-918.981	-107.708	725.568	1709.69	2791.29	3966.68		-7550.22	-6373.52	-5286.22	-4268.74	-3300.81	-2384.93	-1525.35	-746.455	-77.8584	609.804	1414.54	2302.86	3276.98
220_TRPV4.v1														220_TRPV4.v1+ RR 10 uM 5 min
mV														mV
-130	-115	-100	-85	-70	-55	-40	-25	-10	5	20	35	50		-130	-115	-100	-85	-70	-55	-40	-25	-10	5	20	35	50
-4417.43	-3734.33	-3045.74	-2359.21	-1704.91	-1103.92	-581.515	-162.261	217.726	670.113	1199.61	1798.86	2477.04		-3017.05	-2501.42	-2007.82	-1536.02	-1093.8	-695.04	-347.43	-53.6478	259.695	632.068	1060.1	1530.1	2041.31
-3586.77	-3036.49	-2491.62	-1958.09	-1451.09	-974.087	-540.796	-170.661	153.785	533.743	953.171	1455.4	1318.89		-2155.84	-1841.86	-1523.46	-1218.08	-922.207	-648.246	-384.139	-144.096	73.5669	312.447	571.556	867.634	1196.9
-2829.67	-2347.35	-1880.31	-1437.63	-1017.25	-649.293	-322.115	-33.884	279.226	665.463	1100.35	1617.52	2210.06		-1423.8	-1193.32	-973.36	-761.946	-565.384	-371.292	-199.028	-28.2746	143.496	339.477	549.031	784.539	1063.3
-19281.9	-19380.4	-18517.6	-13667.2	-9078.07	-5028.36	-1884.79	-78.2944	1690.65	4553.02	7507.39	10150.5	11650.4		-19295.3	-19422.9	-17312.8	-12649.7	-8323.45	-4594.31	-1752.75	-69.4879	1603.25	4183.91	6869.34	9364.16	10970.8
-19268.3	-19349.2	-19552.2	-15506.8	-11696.2	-8044.23	-4822.15	-2172.18	-284.419	1356.35	3357.2	5556.62	7990.12		-19317.6	-18755.3	-14393.8	-10821.7	-7808.34	-5276.89	-3128.92	-1407.29	-196.761	852.259	2172.45	3681.82	5309.95
-6637.02	-5574.92	-4638.46	-3750.17	-2920.93	-2129.16	-1378.23	-682.804	-63.9947	589.198	1349.09	2181.4	3079.98		-5877.39	-4952.04	-4114.78	-3320.74	-2569.23	-1858.2	-1191.63	-581.747	-37.6915	538.509	1204.46	1937.12	2733.71
220_TRPV4.v1														220_TRPV4.v1+HC 1 uM 5 min
mV														mV
-130	-115	-100	-85	-70	-55	-40	-25	-10	5	20	35	50		-130	-115	-100	-85	-70	-55	-40	-25	-10	5	20	35	50
-4868.91	-3969.31	-3229.1	-2549.99	-1914.81	-1320.01	-775.171	-313.018	27.1802	363.164	813.4	1372.74	2017.07		-4030.18	-3254.91	-2552.86	-1925.39	-1347.19	-832.689	-397.508	-69.5751	248.36	697.346	1261.14	1918.51	2622.66
-8655.77	-6735.72	-5294.16	-4101.62	-3018.59	-2042.2	-1166.06	-437.297	74.8167	667.584	1511.09	2585.92	3792.61		-7044.67	-5655.89	-4562.34	-3587.61	-2726.49	-1880.52	-1125.63	-464.385	18.083	524.035	1221.81	2112.05	3137.01
-5769.04	-4825.84	-4049.07	-3300.2	-2627.56	-1957.16	-1343.73	-776.827	-250.443	223.161	770.676	1402.83	2125.57		-5397.65	-4479.05	-3735.32	-3044.98	-2429.19	-1814.98	-1237.99	-685.536	-202.922	240.629	778.029	1358.47	2047.59
-19331.5	-18491.4	-14863.5	-11460.7	-8301.21	-5418.32	-2886.41	-898.491	745.273	2557.78	3057.08	7286.82	9668.32		-19393.1	-17216.6	-13802	-10587.3	-7632.41	-4948.49	-2616.08	-790.022	627.592	2712	4665.07	6730.26	9002.98
-15670.1	-13111.5	-10781.5	-8548.03	-6367.36	-4320.59	-2476.98	-941.419	315.121	1867.24	3464.33	5121.7	6888.87		-11529.2	-9448.7	-7754.13	-6093.25	-4480.21	-2974.09	-1627.89	-523.619	529.354	1856.69	3214.12	4576.54	6111.4
-19357.6	-16044.3	-13016.6	-10214.2	-7601.4	-5193.21	-3040.1	-1246.77	117.134	1728.29	3438.64	5222.09	7114.09		-13380.7	-10492.2	-8371.17	-6512.39	-4840.98	-3324.9	-1982.77	-862.073	14.5081	1052.51	2179.45	3385.13	4698.72
220_TRPV4.v1														220_TRPV4.v1+ HC 10 uM 5 min
mV														mV
-130	-115	-100	-85	-70	-55	-40	-25	-10	5	20	35	50		-130	-115	-100	-85	-70	-55	-40	-25	-10	5	20	35	50
-6530.87	-5347.66	-4382.55	-3516.67	-2680.22	-1904.87	-1156.9	-527.92	8.34647	535.371	1258.61	2137.92	3119.83		-6424.12	-5214.72	-4244.53	-3393.03	-2606.31	-1816.02	-1134.14	-501.501	0.93506	532.464	1218.56	2007.28	2963.55
-5169.73	-4349.53	-3653.44	-2992.58	-2381.53	-1803.06	-1222.18	-710.183	-217.367	248.244	778.261	1375.27	2039.04		-4768	-4017.18	-3357.51	-2761.37	-2195.57	-1647.97	-1137.25	-646.474	-213.763	219.034	685.837	1227.04	1815.77
-3237.79	-2762.91	-2329.21	-1916.21	-1517.47	-1129.67	-759.243	-412.157	-89.1354	266.961	650.465	1053.76	1475.98		-2856.59	-2447.56	-2068.33	-1700.81	-1342.1	-993.211	-658.797	-345.861	-51.7005	274.605	628.987	1005.4	1403.49
-2992.43	-2537.84	-2129.63	-1743.6	-1372.3	-1013.53	-671.789	-353.185	-50.131	283.15	638.898	1012.37	1403.78		-2694.93	-2307.01	-1938.82	-1586.18	-1243.16	-911.453	-595.785	-303.427	-23.7987	288.323	624.772	980.491	1356.61

## Sheet: 5G-L
220_TRPV4.v10														220_TRPV4.v10+RN 10 uM 5 min
mV														mV
-130	-115	-100	-85	-70	-55	-40	-25	-10	5	20	35	50		-130	-115	-100	-85	-70	-55	-40	-25	-10	5	20	35	50
-3525.1	-2811.48	-2256.9	-1748.33	-1276.36	-864.253	-516.527	-246.839	-31.5298	201.566	487.879	844.819	1268.4		-3447.38	-2733.91	-2180.98	-1664.77	-1189.16	-770.811	-451.161	-214.897	-21.9967	189.563	475.382	864.931	1295
-3762.2	-3182.51	-2643.95	-2147.85	-1681.22	-1239.56	-819.377	-423.027	-47.6315	345.261	780.151	1248.38	1747.44		-3458.86	-2920.53	-2435.33	-1983.23	-1556.54	-1148.12	-757.79	-387.481	-34.8432	335.611	744.837	1186.96	1660.28
-5243.47	-4499.01	-3808.15	-3134.99	-2467.07	-1813.93	-1186.69	-609.097	-83.7585	487.153	1090.03	1796.12	2466.76		-4470.24	-3857.24	-3285.9	-2703.39	-2126.52	-1552.76	-999.46	-490.165	-25.3101	504.446	1048.09	1632.9	2249.12
-4942.68	-4094.06	-3404.71	-2787.88	-2183.98	-1599.35	-1042.07	-527.397	-55.5079	481.253	1050.57	1642.66	2257.03		-4490.87	-3749.09	-3045.56	-2467.56	-1964.69	-1420.72	-918.487	-457.265	-30.5998	458.786	988.077	1543.09	2128.88
-4235.43	-3631.21	-3070.44	-2525.34	-1990.93	-1466.47	-960.281	-488.363	-52.3399	437.569	950.7	1484.23	2037.47		-3645.97	-3135.02	-2653.43	-2178.31	-1706.65	-1241.62	-794.818	-379.343	7.44548	452.915	933.843	1434.77	1965.42
220_TRPV4.v10														220_TRPV4.v10+ RN 100 uM 5 min
mV														mV
-130	-115	-100	-85	-70	-55	-40	-25	-10	5	20	35	50		-130	-115	-100	-85	-70	-55	-40	-25	-10	5	20	35	50
-3546.6	-2971.04	-2469.88	-2009.39	-1576.5	-1165.77	-775.2	-402.943	-52.2237	315.382	716.064	1148.95	1609.73		-3240.12	-2735.85	-2286.2	-1863.81	-1462.22	-1079.79	-713.845	-364.52	-30.8904	320.12	706.908	1122.33	1565.93
-2973.31	-2339.18	-1862.79	-1428.22	-1028.55	-671.818	-395.299	-198.534	-31.7333	146.78	348.225	608.903	913.382		-2647.67	-2051.79	-1610.45	-1205.09	-838.531	-553.613	-350.744	-178.014	-23.1012	146.402	343.313	592.714	920.967
-2449.31	-2085.68	-1757.11	-1449.67	-1155.51	-872.856	-601.017	-339.903	-89.4842	164.102	434.721	721.353	1022.93		-2177.29	-1884.96	-1610.74	-1303.21	-1036.02	-780.431	-532.948	-294.126	-62.8903	171.601	421.031	691.824	974.969
-2177.29	-1884.96	-1610.74	-1303.21	-1036.02	-780.431	-532.948	-294.126	-62.8903	171.601	421.031	691.824	974.969		-2100.88	-1791.03	-1507.56	-1235	-975.627	-724.57	-483.597	-251.111	-27.6933	202.002	450.386	714.174	993.948
-2183.63	-1829.63	-1513.99	-1224.45	-952.957	-689.663	-437.181	-195.598	40.201	292.131	558.07	833.542	1128.69		-1984.34	-1661.2	-1385.03	-1115.57	-856.347	-609.039	-383.732	-180.252	11.747	212.175	434.692	683.366	953.316
220_TRPV4.v10														220_TRPV4.v10 + RR 1 uM 5 min
mV														mV
-130	-115	-100	-85	-70	-55	-40	-25	-10	5	20	35	50		-130	-115	-100	-85	-70	-55	-40	-25	-10	5	20	35	50
-6169.14	-5125.67	-4230.81	-3408.52	-2636.39	-1908.36	-1227.03	-604.882	-53.3281	528.192	1202.05	1940.28	2738.59		-5496.56	-4636.55	-3848.73	-3111.28	-2412.42	-1748.91	-1127.58	-556.839	-42.9812	500.522	1125.78	1814.17	2559.12
-5225.1	-4327.82	-3577.32	-2908.49	-2255.59	-1638.56	-1062.18	-530.187	-46.3527	466.517	1051.26	1687.98	2361.48		-4703.1	-3940.69	-3267.29	-2646.28	-2059.32	-1498.47	-970.134	-478.976	-24.4672	460.239	1008.83	1607.5	2252.64
-4563.88	-3797.34	-3149.9	-2545.25	-1977.07	-1445.66	-947.987	-483.103	-51.2355	401.878	908.441	1459.85	2060.55		-4167.42	-3511.64	-2925.96	-2372.05	-1850.67	-1358.99	-890.324	-450.667	-37.6333	398.041	884.027	1411.4	1978.91
-2151.6	-1820.09	-1520.5	-1237.73	-967.78	-709.136	-461.682	-227.365	-3.39553	230.631	482.386	748.848	1030.92		-1991.11	-1699.1	-1426.74	-1166.99	-914.767	-672.631	-439.913	-216.612	-2.69799	221.563	461.75	719.057	990.896
-2065.34	-1749.09	-1459.37	-1187.22	-928.659	-681.264	-444.505	-218.821	-2.49453	223.655	466.197	721.266	988.077		-1864.5	-1587.93	-1331.08	-1082.35	-846.291	-620.723	-404.048	-197.778	1.89418	208.426	427.745	665.753	917.334
-1948.06	-1661.66	-1406.74	-1160.68	-924.038	-698.528	-482.347	-275.496	-76.4052	123.093	334.885	557.75	790.817		-1784.52	-1494.14	-1269.53	-1050.21	-838.182	-633.191	-434.711	-242.624	-56.2345	133.265	335.059	547.752	771.838
220_TRPV4.v10														220_TRPV4.v10 + RR 10 uM 5 min
mV														mV
-130	-115	-100	-85	-70	-55	-40	-25	-10	5	20	35	50		-130	-115	-100	-85	-70	-55	-40	-25	-10	5	20	35	50
-5436.63	-4552.03	-3781.01	-3069.25	-2390.48	-1742.84	-1133.71	-566.983	-51.4099	494.855	1121.37	1807.95	2549.5		-4981.48	-4204.24	-3484.09	-2817.29	-2186.74	-1589	-1027.89	-511.063	-38.9122	460.414	1030.83	1656.53	2333.87
-4569.55	-3828.12	-3175.54	-2573.15	-2000.47	-1455.54	-940.925	-461.479	-16.0385	461.489	999.209	1582.27	2217.06		-4366.74	-3654.98	-3024.46	-2446.81	-1898.77	-1378.17	-885.935	-426.95	0.557223	461.692	979.59	1539.14	2144.61
-4088.97	-3461.12	-2870.57	-2340.32	-1828.67	-1340.07	-877.739	-444.825	-35.9476	394.118	874.464	1398.47	1962.14		-3948.94	-3307.43	-2751.2	-2231.21	-1738.31	-1270.95	-829.056	-415.296	-25.281	385.951	843.86	1341.5	1877.21
-1995.5	-1697.12	-1417.23	-1154.75	-901.106	-661.209	-429.915	-207.485	7.73612	233.741	477.3	736.031	1008.22		-1957.89	-1669.8	-1401.16	-1150.07	-910.814	-679.433	-456.422	-242.537	-36.1511	175.467	402.982	645.03	901.32
-1962.16	-1661.92	-1389.5	-1134.35	-891.864	-660.86	-438.547	-225.186	-19.7878	192.963	420.479	659.475	912.858		-1760.66	-1512.5	-1279.03	-1055.44	-839.839	-631.796	-430.554	-236.23	-47.5734	144.804	350.027	567.835	798.519
-1866.39	-1584.67	-1329.63	-1089.07	-858.178	-637.435	-425.09	-220.797	-24.0894	178.518	394.379	622.099	862.49		-1682.53	-1445.95	-1220.06	-1003.44	-795.487	-594.971	-401.345	-214.49	-32.8087	153.901	352.439	563.301	786.254
220_TRPV4.v10														220_TRPV4.v10 + HC 1 uM 5 min
mV														mV
-130	-115	-100	-85	-70	-55	-40	-25	-10	5	20	35	50		-130	-115	-100	-85	-70	-55	-40	-25	-10	5	20	35	50
-1834.57	-1556.51	-1302.4	-1064.88	-838.647	-622.67	-415.557	-217.048	-25.6588	170.962	379.15	598.295	830.693		-1636.81	-1398.86	-1176.49	-963.333	-758.865	-561.809	-371.089	-187.402	-8.59805	176.629	373.831	581.99	802.123
-1772.48	-1508.17	-1265.14	-1035.97	-817.604	-607.789	-406.867	-214.199	-28.2456	162.649	364.705	577.252	801.077		-1599.9	-1371.98	-1154.23	-947.144	-747.036	-554.049	-367.572	-187.664	-12.4055	169.334	362.379	566.586	781.982
-1734.64	-1472.42	-1236.39	-1011.84	-798.19	-593.867	-397.799	-209.171	-26.9958	160.033	358.427	566.934	785.934		-1571.21	-1344.25	-1131.01	-928.165	-731.777	-542.162	-358.678	-181.473	-8.3946	170.933	361.449	563.476	776.023
-11736.5	-9602.8	-7814.62	-6180.71	-4665.49	-3283.86	-2021.22	-931.769	-59.8095	954.13	2039.25	3178.66	4391.66		-7435.82	-6259.73	-5241.26	-4230.69	-3270.32	-2339.44	-1476.35	-705.62	-55.5951	697.695	1504.67	2358.46	3239.93
-7317.47	-6208.4	-5232.8	-4275.04	-3332.86	-2415.88	-1548.52	-772.09	-102.97	656.976	1429.33	2237.67	3228.39		-5782.5	-4987.47	-4242.35	-3500.13	-2749.13	-2012.59	-1303.33	-655.687	-82.6831	542.404	1207.89	2047.15	2833.37
-5860.53	-5003.66	-4229.76	-3472.95	-2724.92	-1991.72	-1292.46	-654.234	-78.4978	575.247	1263.87	1977.75	2718.39		-5025.08	-4330.99	-3678.29	-3032.34	-2381.24	-1735.69	-1119.67	-554.543	-40.0748	562.691	1204.55	1877.36	2580.19
220_TRPV4.v10														220_TRPV4.v10 + HC 10 uM 5 min
mV														mV
-130	-115	-100	-85	-70	-55	-40	-25	-10	5	20	35	50		-130	-115	-100	-85	-70	-55	-40	-25	-10	5	20	35	50
-1686.08	-1429.03	-1195.99	-977.052	-768.486	-568.785	-377.047	-193.476	-15.1085	168.317	361.595	565.627	780.034		-1557.06	-1328.7	-1115.19	-910.61	-714.194	-523.996	-339.757	-162.523	10.6426	191.336	379.905	580.478	793.782
-1666.49	-1413.28	-1186.63	-972.75	-767.614	-571.836	-383.499	-202.486	-27.4608	152.186	341.715	540.689	750.127		-1569.64	-1344.66	-1132.89	-931.304	-735.672	-547.771	-366.467	-191.238	-20.2529	155.616	341.889	537.172	744.779
-1648.64	-1403.95	-1178.21	-965.6	-762.905	-568.755	-382.249	-202.835	-28.9722	149.483	334.332	530.081	734.374		-1523.26	-1307.46	-1102.67	-906.89	-717.594	-534.401	-357.545	-185.542	-17.8115	154.075	330.292	522.902	725.975
-3801.82	-3253.11	-2753.23	-2266.87	-1787.48	-1317.89	-865.212	-443.895	-54.2872	383.015	848.626	1333.71	1836.49		-3423.37	-2951.68	-2500.69	-2060.57	-1621.7	-1191.31	-774.24	-384.982	-23.5371	389.002	837.582	1310.78	1810.45
-3578.02	-3057.71	-2586.11	-2128.61	-1682.71	-1246.62	-824.725	-429.363	-61.5824	346.656	782.243	1242.1	1714.92		-3207.77	-2757.88	-2334.1	-1919.2	-1511.89	-1113.45	-727.185	-366.497	-31.2973	343.865	750.97	1183.27	1628.63
-3374.25	-2877.4	-2429.8	-1996.25	-1573.25	-1165.42	-771.567	-403.815	-60.1292	321.98	733.648	1164.56	1615.2		-3033.09	-2603.61	-2198.89	-1805.65	-1422.99	-1048.96	-688.123	-355.743	-43.0974	301.402	672.467	1071.75	1499.35

## Sheet: 5M-R
TRPV4.v1			TRPV4.v1			TRPV4.v1			TRPV4.v10			TRPV4.v10			TRPV4.v10
I, norm			I, norm			I, norm			I, norm			I, norm			I, norm
RN			RR			HC			RN			RR			HC
10	100		1	10		1	10		10	100		1	10		1	10
0.85	0.2		0.92	0.65		0.76	0.96		0.95	0.93		0.91	0.92		0.9	0.93
0.93	0.88		0.68	0.62		0.87	0.92		0.92	0.84		0.91	0.95		0.91	0.96
0.95	0.1		0.63	0.53		0.92	0.89		0.86	0.9		0.93	0.95		0.92	0.94
0.92	0.37		0.99	0.93		0.92	0.91		0.89	0.95		0.94	1		0.68	0.91
	0.97		0.83	0.7		0.71			0.86	0.91		0.91	0.93		0.82	0.9
	0.79		0.82	0.89		0.64						0.9	0.92		0.87	0.9
	0.92

## Sheet: Supp 3
220_TRPV4.v1														220_TRPV4.v10
mV														mV
-130	-115	-100	-85	-70	-55	-40	-25	-10	5	20	35	50		-130	-115	-100	-85	-70	-55	-40	-25	-10	5	20	35	50
-2064.35	-1741.1	-1453.68	-1186.95	-921.481	-659.378	-405.588	-172.318	43.0784	285.824	556.181	846.999	1161.42		-2428.79	-2042.64	-1697.73	-1368.26	-1054.07	-756.598	-478.336	-226.726	-4.41278	237.606	511.16	808.924	1130.43
-2227.89	-1872.7	-1556.3	-1252	-961.88	-684.228	-423.957	-186.443	31.5398	275.739	546.531	841.912	1158.95		-2434.31	-2067.46	-1724.79	-1397.7	-1086.01	-788.802	-508.854	-253.669	-25.8913	214.326	486.63	784.656	1106.8
-2281.11	-1926.67	-1602.66	-1298.33	-1008.5	-732.388	-470.605	-229.516	-10.5454	223.655	486.397	771.896	1080.62		-2394.4	-2018.02	-1681.48	-1358.2	-1048.67	-753.169	-477.813	-226.552	-1.07038	242.692	516.886	815.26	1137.26
-2263.15	-1926.73	-1611.5	-1313.06	-1026.46	-753.053	-493.363	-252.739	-33.3899	194.039	449.747	733.386	1035.31		-2402.34	-2029.07	-1693.87	-1373.05	-1065.12	-772.468	-497.054	-245.066	-19.3228	220.604	491.571	787.446	1106.25
-2206.21	-1883.98	-1578.28	-1285.92	-1000.3	-730.847	-474.965	-238.41	-21.9967	203.891	457.304	735.13	1039.08		-2423.73	-2056.65	-1714.41	-1392.27	-1087.12	-794.702	-519.346	-265.556	-36.6161	201.624	471.516	766.49	1084.92
														-2431.52	-2073.3	-1731.85	-1412.09	-1105.2	-812.576	-537.395	-282.646	-52.9212	183.023	448.933	740.245	1055.51
220_TRPV4.v1+ RN														220_TRPV4.v10+ RN
mV														mV
-130	-115	-100	-85	-70	-55	-40	-25	-10	5	20	35	50		-130	-115	-100	-85	-70	-55	-40	-25	-10	5	20	35	50
-1523.81	-1277.93	-1056.51	-851.406	-661.093	-481.272	-312.844	-156.536	-9.96408	141.955	307.244	485.322	676.129		-2270.12	-1917.11	-1601.35	-1303.71	-1021.35	-753.053	-498.885	-262.243	-45.8004	175.467	424.635	695.486	986.769
-1537.5	-1293.3	-1076.25	-872.187	-680.508	-499.524	-329.178	-171.126	-22.8977	129.341	294.369	472.388	663.254		-2219.87	-1890.92	-1580.46	-1289.14	-1013.47	-751.745	-502.954	-271.282	-58.269	153.988	390.688	654.273	941.865
-1582.35	-1330.56	-1102.46	-889.248	-692.046	-507.023	-333.741	-172.899	-23.043	131.405	299.542	480.642	675.548		-2139.39	-1671.34	-1334.54	-1060.67	-824.58	-605.609	-400.996	-212.426	-39.1156	136.026	328.49	537.492	762.508
-1582.35	-1330.56	-1102.46	-889.248	-692.046	-507.023	-333.741	-172.899	-23.043	131.405	299.542	480.642	675.548		-1831.02	-1533.46	-1262.93	-1009.69	-782.524	-568.378	-367.804	-183.856	-14.4981	160.847	352.41	558.389	778.203
														-1368.98	-1129.55	-931.769	-750.96	-582.416	-423.463	-273.549	-133.168	0.615352	138.555	285.446	441.696	605.212
														-1172.31	-956.474	-785.547	-631.157	-486.038	-348.273	-217.367	-93.6404	25.727	152.331	287.8	431.96	583.646
														-1535.15	-1284.38	-1062.01	-858.382	-666.063	-486.794	-317.988	-160.517	-13.4227	138.787	304.716	483.316	675.374
220_TRPV4.v1+RR														220_TRPV4.v10+RR
mV														mV
-130	-115	-100	-85	-70	-55	-40	-25	-10	5	20	35	50		-130	-115	-100	-85	-70	-55	-40	-25	-10	5	20	35	50
-1641.23	-1380.26	-1147.98	-931.973	-729.656	-537.192	-355.685	-186.065	-26.9958	134.05	295.183	466.982	480.206		-1643.03	-1383.28	-1146.73	-928.107	-722.506	-527.484	-343.972	-173.073	-13.6262	152.622	333.984	528.046	733.851
-1680.67	-1407.7	-1166.55	-947.638	-742.822	-548.614	-365.45	-194.203	-33.884	130.097	306.547	493.808	670.142		-1628.97	-1365.64	-1131.79	-915.784	-713.438	-521.468	-340.193	-170.952	-12.2602	144.775	303.96	508.166	732.834
-1629.69	-1366.28	-1136.18	-918.4	-714.891	-523.154	-342.489	-174.003	-15.6316	147.884	323.985	492.036	535.516		-1618.88	-1362.82	-1134.38	-919.126	-715.327	-523.328	-342.896	-174.091	-15.5735	145.036	331.426	520.867	724.957
-1767.98	-1461.82	-1187.86	-957.201	-738.753	-541.057	-356.847	-186.327	-27.3155	134.224	299.775	477.445	667.206		-1585.75	-1341.49	-1118.59	-909.506	-709.572	-520.073	-341.734	-174.643	-17.4917	144.455	315.44	514.764	715.831
														-1653.12	-1390.87	-1158.15	-935.635	-729.133	-535.302	-352.139	-181.124	-21.1539	139.456	294.398	325.787	382.55
														-1633.18	-1381.08	-1146.06	-929.27	-723.523	-529.867	-348.331	-178.683	-19.7006	139.281	295.909	363.28	613.902
														-1598.71	-1341.55	-1113.77	-903.461	-705.184	-517.021	-339.757	-174.032	-17.8115	144.106	319.568	490.873	480.555
220_TRPV4.v1+HC														220_TRPV4.v10+HC
mV														mV
-130	-115	-100	-85	-70	-55	-40	-25	-10	5	20	35	50		-130	-115	-100	-85	-70	-55	-40	-25	-10	5	20	35	50
-1691.48	-1432.49	-1187.07	-962.025	-749.797	-550.765	-364.084	-190.715	-29.2919	137.073	318.26	513.427	721.208		-1626.2	-1364.86	-1129.09	-908.75	-707.305	-516.352	-337.258	-171.562	-16.8523	143.903	318.928	507.062	708.914
-1679.25	-1423.39	-1187.36	-962.781	-753.518	-554.979	-368.88	-195.627	-34.1166	131.725	312.098	505.376	712.343		-1647.74	-1385.78	-1151.7	-928.078	-719.454	-524.142	-342.548	-175.515	-19.4681	142.856	319.975	510.753	714.378
-1696.28	-1433.01	-1191.84	-967.053	-753.721	-555.124	-368.56	-194.465	-32.1983	134.457	315.615	510.259	718.011		-1634.84	-1370.7	-1124.23	-903.141	-700.824	-509.232	-330.253	-164.412	-9.2956	153.93	332.327	525.518	730.654
-1680.87	-1424.99	-1186.31	-960.049	-750.815	-552.77	-366.555	-193.186	-31.0939	133.963	317.911	511.974	720.104		-1649.51	-1393.63	-1159.95	-936.303	-729.539	-534.372	-352.836	-184.902	-27.7515	134.631	311.633	502.499	706.24
														-1685.55	-1400.69	-1156.47	-935.431	-729.22	-535.273	-354.057	-186.327	-30.2801	130.301	304.599	491.193	690.632
														-1670.03	-1417.35	-1179.4	-955.747	-746.252	-548.352	-363.27	-191.355	-30.5126	134.718	315.092	508.631	715.686
														-1674.51	-1420.22	-1179.72	-953.597	-743.839	-546.521	-361.439	-189.001	-28.7106	132.742	295.59	482.59	683.744
TRPV4.v1			TRPV4.v10
I, norm			I, norm
RN	RR	HC	RN	RR	HC
0.67	0.74	0.7591	0.94	0.67	0.66
0.69	0.75	0.7597	0.93	0.66	0.67
0.7	0.72	0.7631	0.77	0.66	0.65
0.7	0.76	0.7576	0.73	0.66	0.68
			0.54	0.68	0.68
			0.46	0.67	0.69
			0.62	0.65	0.69

## Sheet: 6D-G
Aqp4a-M1 time control		Aqp4a-M1 TGN-020			Aqp4a-M43 time control		Aqp4a-M43 TGN-020
X	Y	X	Y		X	Y	X	Y
7141	251014	7125	240615		7110	206918	7110	240408
7172	251065	7172	240605		7157	206925	7157	240417
7219	251038	7204	240589		7188	206910	7188	240413
7250	251009	7250	240562		7235	206904	7235	240406
7297	251034	7282	240582		7266	206907	7266	240409
7329	251099	7329	240583		7313	206911	7313	240390
7375	251061	7360	240619		7344	206918	7344	240398
7407	250990	7407	240639		7391	206903	7391	240410
7454	251015	7454	240649		7438	206897	7438	240423
7500	251025	7485	240617		7469	206916	7469	240412
7532	250984	7532	240597		7516	206905	7516	240409
7579	251038	7563	240610		7547	206910	7547	240415
7610	251007	7610	240606		7594	206885	7594	240403
7657	251029	7641	240612		7625	206887	7625	240401
7688	251001	7688	240643		7672	206909	7672	240417
7735	250989	7719	240638		7703	206906	7719	240409
7782	250993	7766	240637		7750	206896	7750	240402
7813	251011	7813	240591		7797	206902	7797	240386
7860	251018	7844	240614		7828	206904	7828	240401
7891	251047	7891	240602		7875	206888	7875	240371
7938	251070	7922	240613		7907	206893	7907	240384
7969	251077	7969	240632		7953	206902	7953	240388
8016	251091	8000	240644		7985	206904	7985	240403
8047	251090	8047	240634		8032	206890	8032	240422
8094	251036	8094	240617		8063	206920	8078	240424
8141	251072	8125	240596		8110	206881	8110	240433
8172	251067	8172	240614		8157	206906	8157	240415
8219	251097	8204	240598		8188	206911	8188	240426
8250	251095	8250	240602		8235	206903	8235	240414
8297	251123	8282	240613		8266	206913	8266	240401
8329	251078	8329	240648		8313	206895	8313	240443
8375	251043	8360	240635		8344	206906	8344	240440
8407	251036	8407	240579		8391	206909	8391	240422
8454	251041	8454	240567		8438	206903	8438	240434
8500	251078	8485	240569		8469	206892	8469	240434
8532	251067	8532	240563		8516	206903	8516	240413
8579	251069	8563	240600		8547	206925	8547	240433
8610	251082	8610	240615		8594	206915	8594	240436
8657	251089	8641	240603		8625	206922	8625	240449
8688	251044	8688	240588		8672	206911	8672	240466
8735	251035	8719	240535		8703	206905	8719	240447
8782	251053	8766	240546		8750	206889	8750	240454
8813	251040	8813	240539		8797	206910	8797	240459
8860	251053	8844	240560		8828	206916	8828	240452
8891	251036	8891	240561		8875	206915	8875	240454
8938	251030	8922	240559		8907	206924	8907	240445
8969	251024	8969	240572		8953	206920	8953	240457
9016	251047	9000	240535		8985	206924	8985	240438
9047	251036	9047	240525		9032	206931	9032	240459
9094	251040	9094	240547		9063	206927	9078	240448
9141	251042	9125	240523		9110	206927	9110	240451
9172	251108	9172	240548		9157	206932	9157	240457
9219	251062	9204	240543		9188	206924	9188	240472
9250	251052	9250	240566		9235	206935	9235	240468
9297	251035	9282	240541		9266	206907	9266	240452
9329	251034	9329	240526		9313	206923	9313	240451
9375	251068	9360	240525		9344	206917	9344	240437
9407	251083	9407	240498		9391	206908	9391	240446
9454	251114	9454	240523		9438	206911	9438	240442
9500	251095	9485	240519		9469	206898	9469	240441
9532	251049	9532	240516		9516	206894	9516	240460
9579	251097	9563	240526		9547	206896	9547	240444
9610	251052	9610	240470		9594	206895	9594	240471
9657	251048	9641	240484		9625	206886	9625	240448
9688	251060	9688	240465		9672	206888	9672	240461
9735	251089	9719	240457		9703	206886	9719	240454
9782	251140	9766	240488		9750	206868	9750	240466
9813	251094	9813	240491		9797	206883	9797	240478
9860	251043	9844	240504		9828	206872	9828	240498
9891	251081	9891	240461		9875	206863	9875	240492
9938	251057	9922	240435		9907	206870	9907	240465
9969	251078	9969	240434		9953	206860	9953	240461
10016	251093	10000	240459		9985	206870	9985	240470
10047	251088	10047	240445		10032	206888	10032	240463
10094	251074	10094	240480		10063	206877	10078	240479
10141	251108	10125	240475		10110	206868	10110	240496
10172	251074	10172	240459		10157	206873	10157	240475
10219	251073	10204	240435		10188	206870	10188	240463
10250	251095	10250	240462		10235	206878	10235	240473
10297	251105	10282	240460		10266	206857	10266	240445
10329	251108	10329	240455		10313	206866	10313	240461
10375	251140	10360	240453		10344	206861	10344	240448
10407	251061	10407	240484		10391	206852	10391	240448
10454	251060	10454	240479		10438	206840	10438	240461
10500	251081	10485	240444		10469	206850	10469	240475
10532	251043	10532	240436		10516	206852	10516	240438
10579	251072	10563	240430		10547	206826	10547	240436
10610	251079	10610	240442		10594	206826	10594	240436
10657	251079	10641	240445		10625	206826	10625	240455
10688	251071	10688	240477		10672	206828	10672	240447
10735	251025	10719	240466		10703	206839	10719	240456
10782	251022	10766	240454		10750	206828	10750	240466
10813	250974	10813	240459		10797	206846	10797	240451
10860	250988	10844	240440		10828	206806	10828	240449
10891	251001	10891	240440		10875	206840	10875	240445
10938	251017	10922	240432		10907	206836	10907	240433
10969	251023	10969	240470		10953	206827	10953	240437
11016	251022	11000	240469		10985	206839	10985	240426
11047	250985	11047	240455		11032	206844	11032	240451
11094	250992	11094	240434		11063	206821	11078	240432
11141	250987	11125	240399		11110	206822	11110	240450
11172	250981	11172	240419		11157	206833	11157	240409
11219	250999	11204	240410		11188	206838	11188	240418
11250	251023	11250	240434		11235	206826	11235	240406
11297	251010	11282	240456		11266	206858	11266	240405
11329	250985	11329	240470		11313	206835	11313	240399
11375	250987	11360	240439		11344	206856	11344	240413
11407	250951	11407	240416		11391	206823	11391	240397
11454	250916	11454	240425		11438	206834	11438	240365
11500	250951	11485	240442		11469	206847	11469	240398
11532	250940	11532	240445		11516	206865	11516	240390
11579	250959	11563	240461		11547	206856	11547	240381
11610	250994	11610	240472		11594	206842	11594	240388
11657	250999	11641	240460		11625	206861	11625	240387
11688	250955	11688	240422		11672	206864	11672	240388
11735	250956	11719	240422		11703	206869	11719	240388
11782	250974	11766	240456		11750	206860	11750	240389
11813	250968	11813	240439		11797	206856	11797	240368
11860	251022	11844	240471		11828	206858	11828	240360
11891	250989	11891	240487		11875	206872	11875	240357
11938	250952	11922	240477		11907	206857	11907	240384
11969	250956	11969	240484		11953	206869	11953	240361
12016	250926	12000	240441		11985	206844	11985	240368
12047	250934	12047	240450		12032	206866	12032	240361
12094	250960	12094	240452		12063	206865	12078	240349
12141	250976	12125	240452		12110	206840	12110	240352
12172	250986	12172	240478		12157	206847	12157	240353
12219	250963	12204	240490		12188	206864	12188	240364
12250	250939	12250	240502		12235	206840	12235	240355
12297	250964	12282	240448		12266	206845	12266	240347
12329	250950	12329	240429		12313	206855	12313	240342
12375	251002	12360	240447		12344	206830	12344	240353
12407	251004	12407	240439		12391	206847	12391	240363
12454	251006	12454	240456		12438	206848	12438	240358
12500	250998	12485	240463		12469	206829	12469	240358
12532	251016	12532	240478		12516	206851	12516	240365
12579	251022	12563	240452		12547	206846	12547	240349
12610	251021	12610	240423		12594	206849	12594	240332
12657	251042	12641	240435		12625	206838	12625	240348
12688	251055	12688	240459		12672	206839	12672	240333
12735	251068	12719	240437		12703	206826	12719	240339
12782	251080	12766	240472		12750	206841	12750	240346
12813	251049	12813	240461		12797	206838	12797	240325
12860	251042	12844	240466		12828	206829	12828	240331
12891	251053	12891	240439		12875	206844	12875	240320
12938	251093	12922	240470		12907	206800	12907	240308
12969	251060	12969	240462		12953	206836	12953	240310
13016	251068	13000	240458		12985	206823	12985	240317
13047	251081	13047	240478		13032	206812	13032	240304
13094	251072	13094	240497		13063	206825	13078	240314
13141	251057	13125	240507		13110	206823	13110	240336
13172	251052	13172	240481		13157	206816	13157	240324
13219	251044	13204	240481		13188	206807	13188	240310
13250	251052	13250	240470		13235	206799	13235	240304
13297	251068	13282	240477		13266	206810	13266	240298
13329	251077	13329	240494		13313	206813	13313	240321
13375	251086	13360	240514		13344	206794	13344	240315
13407	251070	13407	240537		13391	206816	13391	240339
13454	251034	13454	240528		13438	206802	13438	240330
13500	251022	13485	240479		13469	206797	13469	240333
13532	251044	13532	240476		13516	206777	13516	240321
13579	251036	13563	240473		13547	206786	13547	240302
13610	251043	13610	240494		13594	206784	13594	240308
13657	251085	13641	240523		13625	206794	13625	240310
13688	251029	13688	240557		13672	206776	13672	240316
13735	251015	13719	240537		13703	206791	13719	240326
13782	251033	13766	240507		13750	206767	13750	240323
13813	251027	13813	240467		13797	206772	13797	240328
13860	251074	13844	240471		13828	206785	13828	240321
13891	251076	13891	240486		13875	206764	13875	240308
13938	251077	13922	240516		13907	206776	13907	240295
13969	251067	13969	240515		13953	206767	13953	240311
14016	251070	14000	240530		13985	206773	13985	240327
14047	251088	14047	240526		14032	206764	14032	240330
14094	251054	14094	240498		14063	206790	14078	240334
14141	251021	14125	240490		14110	206765	14110	240328
14172	251018	14172	240507		14157	206759	14157	240335
14219	251082	14204	240523		14188	206780	14188	240344
14250	251075	14250	240541		14235	206779	14235	240331
14297	251114	14282	240559		14266	206801	14266	240354
14329	251077	14329	240546		14313	206776	14313	240361
14375	251054	14360	240529		14344	206794	14344	240378
14407	251071	14407	240504		14391	206781	14391	240373
14454	251025	14454	240506		14438	206768	14438	240358
14500	251035	14485	240488		14469	206771	14469	240378
14532	251066	14532	240505		14516	206774	14516	240348
14579	251071	14563	240532		14547	206765	14547	240354
14610	251080	14610	240536		14594	206769	14594	240374
14657	251024	14641	240540		14625	206775	14625	240366
14688	250982	14688	240478		14672	206771	14672	240368
14735	251010	14719	240477		14703	206771	14719	240362
14782	250982	14766	240494		14750	206761	14750	240352
14813	250998	14813	240504		14797	206776	14797	240343
14860	251027	14844	240521		14828	206754	14828	240355
14891	250989	14891	240524		14875	206770	14875	240358
14938	250997	14922	240505		14907	206761	14907	240355
14969	250998	14969	240498		14953	206763	14953	240352
15016	250970	15000	240466		14985	206769	14985	240348
15047	250934	15047	240470		15032	206757	15032	240358
15094	250965	15094	240472		15063	206775	15078	240365
15141	250963	15125	240475		15110	206763	15110	240361
15172	250966	15172	240477		15157	206758	15157	240378
15219	250954	15204	240485		15188	206755	15188	240382
15250	250941	15250	240467		15235	206760	15235	240372
15297	250946	15282	240459		15266	206743	15266	240366
15329	250944	15329	240455		15313	206752	15313	240366
15375	250955	15360	240425		15344	206754	15344	240365
15407	250969	15407	240463		15391	206758	15391	240363
15454	250980	15454	240462		15438	206756	15438	240363
15500	250984	15485	240474		15469	206748	15469	240366
15532	250945	15532	240493		15516	206775	15516	240384
15579	250942	15563	240477		15547	206755	15547	240383
15610	250935	15610	240428		15594	206761	15594	240374
15657	250929	15641	240423		15625	206759	15625	240374
15688	250965	15688	240430		15672	206780	15672	240363
15735	250991	15719	240469		15703	206761	15719	240357
15782	250968	15766	240486		15750	206781	15750	240379
15813	250968	15813	240474		15797	206789	15797	240374
15860	250939	15844	240440		15828	206761	15828	240396
15891	250951	15891	240406		15875	206769	15875	240381
15938	250945	15922	240427		15907	206766	15907	240360
15969	250946	15969	240431		15953	206776	15953	240369
16016	250972	16000	240414		15985	206789	15985	240359
16047	250975	16047	240441		16032	206789	16032	240351
16094	250933	16094	240472		16063	206785	16078	240355
16141	250932	16125	240461		16110	206790	16110	240349
16172	250964	16172	240396		16157	206799	16157	240362
16219	250930	16204	240394		16188	206773	16188	240323
16250	250944	16250	240410		16235	206788	16235	240330
16297	250948	16282	240411		16266	206780	16266	240326
16329	250943	16329	240436		16313	206796	16313	240315
16375	250932	16360	240451		16344	206784	16344	240334
16407	250953	16407	240420		16391	206804	16391	240318
16454	250923	16454	240423		16438	206806	16438	240321
16500	250933	16485	240396		16469	206808	16469	240315
16532	250926	16532	240411		16516	206790	16516	240326
16579	250946	16563	240401		16547	206804	16547	240326
16610	251003	16610	240415		16594	206826	16594	240320
16657	251072	16641	240436		16625	206809	16625	240314
16688	251084	16688	240429		16672	206801	16672	240331
16735	251080	16719	240434		16703	206798	16719	240318
16782	251090	16766	240402		16750	206800	16750	240317
16813	251061	16813	240399		16797	206813	16797	240311
16860	251118	16844	240366		16828	206818	16828	240293
16891	251104	16891	240364		16875	206825	16875	240290
16938	251111	16922	240382		16907	206821	16907	240290
16969	251114	16969	240396		16953	206822	16953	240282
17016	251089	17000	240407		16985	206824	16985	240285
17047	251054	17047	240358		17032	206814	17032	240285
17094	251066	17094	240346		17063	206838	17078	240269
17141	251071	17125	240359		17110	206816	17110	240274
17172	251056	17172	240357		17157	206826	17157	240275
17219	251052	17204	240369		17188	206820	17188	240275
17250	251082	17250	240394		17235	206819	17235	240271
17297	251040	17282	240393		17266	206834	17266	240281
17329	251031	17329	240384		17313	206827	17313	240283
17375	250987	17360	240328		17344	206820	17344	240293
17407	250992	17407	240366		17391	206835	17391	240285
17454	250991	17454	240362		17438	206816	17438	240272
17500	250971	17485	240357		17469	206828	17469	240278
17532	250988	17532	240381		17516	206815	17516	240262
17579	251015	17563	240399		17547	206817	17547	240268
17610	250989	17610	240387		17594	206818	17594	240269
17657	250978	17641	240381		17625	206836	17625	240277
17688	250959	17688	240341		17672	206836	17672	240272
17735	250931	17719	240357		17703	206820	17719	240277
17782	250932	17766	240374		17750	206822	17750	240283
17813	250915	17813	240356		17797	206826	17797	240259
17860	250945	17844	240367		17828	206823	17828	240249
17891	250959	17891	240368		17875	206832	17875	240267
17938	250935	17922	240364		17907	206823	17907	240288
17969	250951	17969	240347		17953	206835	17953	240306
18016	250951	18000	240352		17985	206845	17985	240285
18047	250912	18047	240352		18032	206839	18032	240275
18094	250939	18094	240336		18063	206833	18078	240279
18141	250964	18125	240357		18110	206839	18110	240264
18172	250975	18172	240384		18157	206840	18157	240275
18219	250920	18204	240400		18188	206821	18188	240278
18250	250897	18250	240389		18235	206824	18235	240285
18297	250873	18282	240359		18266	206836	18266	240289
18329	250890	18329	240336		18313	206837	18313	240285
18375	250848	18360	240369		18344	206835	18344	240288
18407	250903	18407	240381		18391	206849	18391	240299
18454	250877	18454	240364		18438	206850	18438	240292
18500	250859	18485	240375		18469	206846	18469	240292
18532	250849	18532	240359		18516	206832	18516	240306
18579	250823	18563	240318		18547	206847	18547	240289
18610	250815	18610	240337		18594	206837	18594	240292
18657	250845	18641	240330		18625	206851	18625	240299
18688	250845	18688	240328		18672	206851	18672	240287
18735	250845	18719	240351		18703	206829	18719	240292
18782	250821	18766	240348		18750	206848	18750	240305
18813	250807	18813	240350		18797	206838	18797	240299
18860	250829	18844	240317		18828	206865	18828	240298
18891	250825	18891	240292		18875	206850	18875	240294
18938	250824	18922	240315		18907	206861	18907	240302
18969	250804	18969	240319		18953	206864	18953	240297
19016	250847	19000	240314		18985	206865	18985	240322
19047	250870	19047	240344		19032	206858	19032	240308
19094	250892	19094	240339		19063	206884	19078	240312
19141	250857	19125	240326		19110	206874	19110	240323
19172	250829	19172	240297		19157	206900	19157	240348
19219	250847	19204	240313		19188	206887	19188	240339
19250	250869	19250	240303		19235	206902	19235	240340
19297	250874	19282	240301		19266	206889	19266	240331
19329	250866	19329	240335		19313	206908	19313	240328
19375	250889	19360	240323		19344	206903	19344	240331
19407	250884	19407	240331		19391	206894	19391	240343
19454	250867	19454	240302		19438	206900	19438	240346
19500	250846	19485	240261		19469	206910	19469	240335
19532	250867	19532	240284		19516	206920	19516	240326
19579	250870	19563	240287		19547	206900	19547	240322
19610	250903	19610	240309		19594	206906	19594	240314
19657	250880	19641	240305		19625	206911	19625	240304
19688	250848	19688	240308		19672	206896	19672	240321
19735	250874	19719	240281		19703	206904	19719	240325
19782	250879	19766	240254		19750	206907	19750	240335
19813	250888	19813	240252		19797	206916	19797	240318
19860	250863	19844	240264		19828	206910	19828	240319
19891	250843	19891	240263		19875	206910	19875	240309
19938	250859	19922	240287		19907	206913	19907	240292
19969	250898	19969	240287		19953	206894	19953	240292
20016	250899	20000	240251		19985	206914	19985	240312
20047	250873	20047	240237		20032	206912	20032	240312
20094	250850	20094	240235		20063	206903	20078	240332
20141	250838	20125	240251		20110	206903	20110	240322
20172	250833	20172	240239		20157	206902	20157	240303
20219	250873	20204	240263		20188	206926	20188	240298
20250	250879	20250	240278		20235	206902	20235	240312
20297	250881	20282	240287		20266	206889	20266	240299
20329	250858	20329	240272		20313	206893	20313	240321
20375	250820	20360	240252		20344	206887	20344	240328
20407	250820	20407	240251		20391	206902	20391	240352
20454	250791	20454	240227		20438	206897	20438	240327
20500	250832	20485	240245		20469	206884	20469	240314
20532	250872	20532	240271		20516	206875	20516	240309
20579	250868	20563	240261		20547	206881	20547	240340
20610	250854	20610	240249		20594	206900	20594	240335
20657	250855	20641	240222		20625	206876	20625	240339
20688	250839	20688	240186		20672	206860	20672	240355
20735	250841	20719	240193		20703	206870	20719	240339
20782	250867	20766	240191		20750	206843	20750	240314
20813	250873	20813	240191		20797	206847	20797	240335
20860	250854	20844	240191		20828	206866	20828	240322
20891	250886	20891	240194		20875	206837	20875	240357
20938	250867	20922	240210		20907	206834	20907	240340
20969	250875	20969	240151		20953	206824	20953	240351
21016	250853	21000	240156		20985	206834	20985	240345
21047	250893	21047	240140		21032	206822	21032	240354
21094	250869	21094	240162		21063	206838	21078	240346
21141	250910	21125	240202		21110	206827	21110	240337
21172	250919	21172	240197		21157	206834	21157	240343
21219	250879	21204	240171		21188	206839	21188	240348
21250	250926	21250	240158		21235	206844	21235	240351
21297	250894	21282	240169		21266	206856	21266	240353
21329	250877	21329	240185		21313	206846	21313	240336
21375	250879	21360	240166		21344	206838	21344	240332
21407	250899	21407	240191		21391	206836	21391	240318
21454	250915	21454	240199		21438	206858	21438	240330
21500	250930	21485	240225		21469	206863	21469	240342
21532	250887	21532	240204		21516	206856	21516	240335
21579	250867	21563	240171		21547	206876	21547	240353
21610	250891	21610	240193		21594	206840	21594	240341
21657	250896	21641	240183		21625	206831	21625	240337
21688	250909	21688	240191		21672	206841	21672	240356
21735	250890	21719	240219		21703	206836	21719	240352
21782	250952	21766	240225		21750	206831	21750	240357
21813	250925	21813	240237		21797	206813	21797	240378
21860	250893	21844	240194		21828	206812	21828	240378
21891	250898	21891	240199		21875	206791	21875	240385
21938	250911	21922	240195		21907	206797	21907	240371
21969	250888	21969	240186		21953	206784	21953	240371
22016	250918	22000	240224		21985	206800	21985	240373
22047	250924	22047	240249		22032	206792	22032	240396
22094	250891	22094	240266		22063	206800	22078	240396
22141	250905	22125	240222		22110	206780	22110	240408
22172	250907	22172	240192		22157	206794	22157	240413
22219	250876	22204	240216		22188	206768	22188	240397
22250	250864	22250	240223		22235	206789	22235	240391
22297	250880	22282	240239		22266	206783	22266	240376
22329	250918	22329	240252		22313	206774	22313	240390
22375	250908	22360	240243		22344	206757	22344	240391
22407	250916	22407	240223		22391	206764	22391	240401
22454	250898	22454	240219		22438	206753	22438	240402
22500	250942	22485	240227		22469	206769	22469	240415
22532	250901	22532	240223		22516	206776	22516	240415
22579	250903	22563	240241		22547	206762	22547	240404
22610	250905	22610	240245		22594	206750	22594	240398
22657	250917	22641	240259		22625	206768	22625	240401
22688	250942	22688	240257		22672	206785	22672	240391
22735	250889	22719	240259		22703	206767	22719	240413
22782	250918	22766	240234		22750	206761	22750	240408
22813	250895	22813	240235		22797	206767	22797	240393
22860	250915	22844	240231		22828	206767	22828	240392
22891	250892	22891	240256		22875	206771	22875	240380
22938	250909	22922	240265		22907	206783	22907	240393
22969	250910	22969	240276		22953	206773	22953	240401
23016	250881	23000	240278		22985	206776	22985	240404
23047	250897	23047	240242		23032	206774	23032	240403
23094	250911	23094	240249		23063	206778	23078	240391
23141	250873	23125	240259		23110	206792	23110	240368
23172	250895	23172	240245		23157	206773	23157	240405
23219	250910	23204	240286		23188	206798	23188	240382
23250	250888	23250	240302		23235	206787	23235	240394
23297	250865	23282	240306		23266	206769	23266	240390
23329	250893	23329	240269		23313	206778	23313	240415
23375	250870	23360	240245		23344	206799	23344	240408
23407	250856	23407	240267		23391	206786	23391	240396
23454	250814	23454	240263		23438	206796	23438	240393
23500	250854	23485	240297		23469	206797	23469	240393
23532	250825	23532	240291		23516	206767	23516	240405
23579	250825	23563	240308		23547	206784	23547	240398
23610	250853	23610	240300		23594	206783	23594	240413
23657	250801	23641	240260		23625	206779	23625	240409
23688	250821	23688	240255		23672	206791	23672	240413
23735	250824	23719	240263		23703	206784	23719	240390
23782	250808	23766	240253		23750	206795	23750	240399
23813	250822	23813	240284		23797	206792	23797	240382
23860	250844	23844	240296		23828	206787	23828	240402
23891	250848	23891	240281		23875	206792	23875	240406
23938	250817	23922	240265		23907	206797	23907	240405
23969	250810	23969	240250		23953	206786	23953	240413
24016	250833	24000	240227		23985	206777	23985	240394
24047	250850	24047	240245		24032	206773	24032	240388
24094	250825	24094	240257		24063	206780	24078	240395
24141	250910	24125	240290		24110	206767	24110	240391
24172	250918	24172	240285		24157	206777	24157	240404
24219	250882	24204	240268		24188	206784	24188	240413
24250	250894	24250	240254		24235	206771	24235	240400
24297	250889	24282	240243		24266	206764	24266	240381
24329	250916	24329	240246		24313	206797	24313	240390
24375	250916	24360	240252		24344	206777	24344	240377
24407	250936	24407	240288		24391	206767	24391	240375
24454	250918	24454	240317		24438	206763	24438	240389
24500	250911	24485	240293		24469	206767	24469	240382
24532	250877	24532	240257		24516	206767	24516	240387
24579	250915	24563	240235		24547	206765	24547	240392
24610	250898	24610	240254		24594	206762	24594	240397
24657	250894	24641	240242		24625	206756	24625	240397
24688	250905	24688	240274		24672	206749	24672	240408
24735	250912	24719	240298		24703	206731	24719	240401
24782	250899	24766	240292		24750	206749	24750	240403
24813	250917	24813	240276		24797	206761	24797	240414
24860	250897	24844	240261		24828	206750	24828	240421
24891	250894	24891	240266		24875	206734	24875	240440
24938	250881	24922	240270		24907	206748	24907	240416
24969	250894	24969	240289		24953	206733	24953	240409
25016	250914	25000	240300		24985	206728	24985	240416
25047	250918	25047	240289		25032	206745	25032	240421
25094	250919	25094	240293		25063	206744	25078	240427
25141	250866	25125	240281		25110	206739	25110	240440
25172	250899	25172	240278		25157	206737	25157	240467
25219	250879	25204	240251		25188	206746	25188	240449
25250	250942	25250	240284		25235	206752	25235	240451
25297	250951	25282	240287		25266	206765	25266	240457
25329	250946	25329	240296		25313	206758	25313	240448
25375	250940	25360	240337		25344	206745	25344	240478
25407	250940	25407	240291		25391	206742	25391	240504
25454	250940	25454	240284		25438	206756	25438	240496
25500	250908	25485	240285		25469	206735	25469	240472
25532	250979	25547	240283		25516	206746	25516	240443
25579	250973	25579	240301		25547	206738	25547	240442
25610	250977	25610	240333		25594	206752	25594	240446
25657	251011	25641	240340		25625	206734	25625	240437
25688	250978	25688	240335		25672	206745	25672	240431
25735	250957	25735	240271		25703	206734	25719	240407
25782	250950	25766	240289		25750	206745	25750	240331
25813	251002	25813	240295		25797	206739	25797	240358
25860	251014	25844	240290		25828	206748	25828	240322
25891	251029	25891	240300		25875	206728	25875	240390
25938	251026	25922	240320		25907	206718	25907	240458
25969	251075	25969	240345		25953	206744	25953	240464
26016	251066	26016	240311		25985	206739	25985	240296
26047	251080	26047	240285		26032	206747	26032	240402
26094	251019	26094	240291		26063	206740	26078	240473
26141	251016	26125	240327		26110	206737	26110	240478
26172	250987	26172	240327		26157	206738	26157	240469
26219	250905	26204	240341		26188	206739	26188	240439
26250	250933	26250	240342		26235	206743	26235	240401
26297	250847	26282	240346		26266	206737	26266	240419
26329	250866	26344	240307		26313	206766	26313	240430
26375	250813	26360	240324		26344	206756	26344	240427
26407	250819	26407	240308		26391	206740	26391	240443
26454	250775	26454	240314		26438	206730	26438	240430
26500	250787	26485	240328		26469	206741	26469	240423
26532	250798	26532	240334		26516	206743	26516	240419
26579	250796	26563	240362		26547	206750	26547	240428
26610	250818	26610	240361		26594	206753	26594	240425
26657	250788	26641	240309		26625	206741	26625	240449
26688	250793	26688	240315		26672	206757	26672	240458
26735	250808	26719	240297		26703	206758	26719	240473
26782	250837	26766	240329		26750	206760	26750	240462
26813	250775	26813	240348		26797	206758	26797	240467
26860	250761	26844	240346		26828	206746	26828	240464
26891	250829	26891	240349		26875	206751	26875	240435
26938	250834	26922	240321		26907	206753	26907	240430
26969	250815	26969	240303		26953	206743	26953	240452
27016	250819	27032	240321		26985	206747	26985	240431
27047	250875	27047	240324		27032	206768	27032	240414
27094	250858	27094	240351		27063	206752	27078	240416
27141	250866	27125	240376		27110	206725	27110	240414
27172	250905	27172	240362		27157	206743	27157	240404
27219	251212	27204	240356		27188	206747	27188	240396
27250	251934	27250	240322		27235	206714	27235	240413
27297	252229	27282	240320		27266	206746	27266	240427
27329	252095	27329	240333		27313	206744	27313	240423
27375	252006	27360	240337		27344	206728	27344	240400
27407	251918	27407	240360		27391	206722	27391	240401
27454	251837	27454	240371		27438	206743	27438	240375
27500	251819	27485	240376		27469	206737	27469	240365
27532	251766	27532	240331		27516	206728	27516	240386
27579	251675	27563	240338		27547	206726	27547	240390
27610	251606	27610	240345		27594	206720	27594	240386
27657	251576	27641	240355		27625	206719	27625	240372
27688	251565	27688	240360		27672	206719	27672	240371
27735	251557	27719	240361		27703	206725	27719	240358
27782	251590	27766	240363		27750	206729	27750	240355
27813	251579	27813	240352		27797	206705	27797	240369
27860	251533	27844	240347		27828	206723	27828	240364
27891	251483	27891	240325		27875	206721	27875	240383
27938	251473	27922	240351		27907	206709	27907	240368
27969	251510	27969	240370		27953	206707	27953	240360
28016	251515	28000	240372		27985	206729	27985	240360
28047	251483	28047	240383		28032	206715	28032	240356
28094	251537	28094	240362		28063	206715	28078	240338
28141	251535	28125	240339		28110	206725	28110	240352
28172	251521	28172	240316		28157	206720	28157	240363
28219	251466	28204	240313		28188	206734	28188	240342
28250	251435	28250	240330		28235	206724	28235	240347
28297	251456	28282	240356		28266	206728	28266	240345
28329	251522	28329	240392		28313	206728	28313	240335
28375	251542	28360	240375		28344	206726	28344	240341
28407	251552	28407	240335		28391	206734	28391	240347
28454	251570	28454	240316		28438	206744	28438	240348
28500	251546	28485	240341		28469	206739	28469	240355
28532	251522	28532	240346		28516	206740	28516	240344
28579	251447	28563	240366		28547	206714	28547	240337
28610	251458	28610	240382		28594	206739	28594	240360
28657	251527	28641	240382		28625	206742	28625	240338
28688	251543	28688	240368		28672	206739	28672	240356
28735	251562	28719	240343		28703	206745	28719	240353
28782	251441	28766	240348		28750	206751	28750	240366
28813	251444	28813	240344		28797	206749	28797	240378
28860	251405	28844	240356		28828	206746	28828	240365
28891	251429	28891	240395		28875	206741	28875	240355
28938	251394	28922	240397		28907	206748	28907	240349
28969	251377	28969	240389		28953	206759	28953	240369
29016	251431	29000	240363		28985	206755	28985	240366
29047	251433	29047	240365		29032	206755	29032	240374
29094	251468	29094	240357		29078	206753	29078	240363
29141	251322	29125	240370		29110	206764	29110	240383
29172	251195	29172	240391		29157	206767	29157	240373
29219	251237	29204	240399		29188	206765	29188	240350
29250	251357	29250	240422		29235	206738	29235	240376
29297	251384	29282	240401		29266	206754	29266	240379
29329	251655	29329	240378		29313	206760	29313	240373
29375	251660	29360	240387		29360	206758	29344	240374
29407	251622	29407	240386		29391	206743	29391	240389
29454	251487	29454	240392		29438	206739	29438	240367
29500	251612	29485	240437		29469	206738	29469	240381
29532	251552	29532	240445		29516	206746	29516	240364
29579	251329	29563	240444		29547	206732	29547	240380
29610	251286	29610	240407		29594	206727	29594	240366
29657	251529	29641	240365		29625	206732	29625	240372
29688	251526	29688	240402		29672	206727	29672	240378
29735	251229	29719	240390		29719	206727	29719	240381
29782	251081	29766	240394		29750	206735	29750	240387
29813	251329	29813	240415		29797	206741	29797	240366
29860	251428	29844	240417		29828	206720	29828	240367
29891	251524	29891	240442		29875	206727	29875	240364
29938	251636	29922	240391		29907	206733	29907	240368
29969	251789	29969	240386		29953	206727	29953	240378
30016	251615	30000	240407		30000	206752	29985	240386
30047	251338	30047	240397		30032	206739	30032	240377
30094	251325	30094	240417		30078	206749	30078	240368
30141	251380	30125	240442		30110	206753	30110	240381
30172	251415	30172	240433		30157	206750	30157	240361
30219	251531	30204	240387		30188	206744	30188	240384
30250	251766	30250	240389		30235	206754	30235	240385
30297	251747	30282	240420		30266	206737	30266	240385
30329	251413	30329	240397		30313	206752	30313	240392
30375	251304	30360	240423		30344	206741	30344	240386
30407	251467	30407	240425		30391	206747	30391	240382
30454	251443	30454	240440		30438	206749	30438	240393
30500	251447	30485	240433		30469	206731	30469	240392
30532	251655	30532	240413		30516	206739	30516	240401
30579	251791	30563	240411		30547	206745	30547	240400
30610	251767	30610	240404		30594	206740	30594	240389
30657	251321	30641	240435		30625	206729	30625	240388
30688	251468	30688	240477		30672	206741	30672	240396
30735	251487	30719	240465		30703	206739	30719	240404
30782	251475	30766	240461		30750	206730	30750	240397
30813	251523	30813	240428		30797	206747	30797	240394
30860	251686	30844	240429		30828	206751	30828	240399
30891	251747	30891	240415		30875	206769	30875	240392
30938	251559	30922	240446		30907	206740	30907	240399
30969	251304	30969	240434		30953	206734	30953	240401
31016	251499	31000	240451		30985	206735	30985	240383
31047	251504	31047	240435		31032	206749	31032	240407
31094	251473	31094	240420		31063	206743	31078	240398
31141	251684	31125	240404		31110	206729	31110	240402
31172	251723	31172	240400		31157	206726	31157	240424
31219	251636	31204	240422		31188	206730	31188	240409
31250	251339	31250	240400		31235	206731	31235	240400
31297	251562	31282	240433		31266	206745	31266	240399
31329	251550	31329	240433		31313	206720	31313	240397
31375	251553	31360	240472		31344	206742	31344	240384
31407	251606	31407	240408		31391	206719	31391	240405
31454	251697	31454	240376		31438	206733	31438	240396
31500	251775	31485	240388		31469	206740	31469	240415
31532	251753	31532	240374		31516	206745	31516	240416
31579	251503	31563	240385		31547	206762	31547	240396
31610	251572	31610	240413		31594	206768	31594	240403
31657	251636	31641	240426		31625	206775	31625	240410
31688	251551	31688	240385		31672	206776	31672	240397
31735	251661	31719	240340		31703	206770	31719	240434
31782	251777	31766	240373		31750	206778	31750	240418
31813	251734	31813	240372		31797	206767	31797	240432
31860	251551	31844	240367		31828	206784	31828	240418
31891	251560	31891	240386		31875	206768	31875	240413
31938	251676	31922	240391		31907	206766	31907	240404
31969	251611	31969	240367		31953	206784	31953	240412
32016	251699	32000	240316		31985	206783	31985	240397
32047	251817	32047	240334		32032	206771	32032	240412
32094	251831	32094	240337		32063	206784	32078	240428
32141	251540	32125	240347		32110	206806	32110	240402
32172	251670	32172	240358		32157	206776	32157	240409
32219	251719	32204	240364		32188	206795	32188	240414
32250	251727	32250	240376		32235	206785	32235	240396
32297	251718	32282	240352		32266	206795	32266	240417
32329	251832	32329	240338		32313	206803	32313	240440
32375	251853	32360	240360		32344	206786	32344	240418
32407	251809	32407	240349		32391	206795	32391	240427
32454	251641	32454	240345		32438	206793	32438	240411
32500	251706	32485	240372		32469	206788	32469	240400
32532	251771	32532	240375		32516	206790	32516	240397
32579	251752	32563	240363		32547	206774	32547	240408
32610	251827	32610	240345		32594	206786	32594	240422
32657	251907	32641	240330		32625	206773	32625	240420
32688	251875	32688	240330		32672	206775	32672	240409
32735	251859	32719	240345		32703	206769	32719	240413
32782	251751	32766	240350		32750	206779	32750	240407
32813	251883	32813	240381		32797	206783	32797	240352
32860	251906	32844	240377		32828	206772	32828	240385
32891	251852	32891	240354		32875	206758	32875	240384
32938	251994	32922	240319		32907	206763	32907	240391
32969	252034	32969	240311		32953	206780	32953	240411
33016	252030	33000	240306		32985	206761	32985	240403
33047	251885	33047	240294		33032	206762	33032	240410
33094	251941	33094	240356		33063	206757	33078	240412
33141	252002	33125	240338		33110	206765	33110	240362
33172	251951	33172	240327		33157	206764	33157	240374
33219	252040	33204	240298		33188	206753	33188	240410
33250	252124	33250	240280		33235	206760	33235	240412
33297	252108	33282	240304		33266	206755	33266	240418
33329	252001	33329	240310		33313	206750	33313	240426
33375	251976	33360	240322		33344	206740	33344	240434
33407	252105	33407	240321		33391	206754	33391	240427
33454	252064	33454	240330		33438	206744	33438	240394
33500	252123	33485	240313		33469	206741	33469	240430
33532	252150	33532	240302		33516	206742	33516	240440
33579	252210	33563	240323		33547	206762	33547	240441
33610	252168	33610	240310		33594	206743	33594	240447
33657	252019	33641	240298		33625	206743	33625	240467
33688	252072	33688	240315		33672	206760	33672	240442
33735	252135	33719	240305		33703	206754	33719	240418
33782	252075	33766	240311		33750	206763	33750	240439
33813	252124	33813	240299		33797	206753	33797	240457
33860	252166	33844	240286		33828	206767	33828	240452
33891	252175	33891	240303		33875	206772	33875	240461
33938	252031	33922	240287		33907	206755	33907	240461
33969	251979	33969	240320		33953	206771	33953	240445
34016	252053	34000	240341		33985	206770	33985	240438
34047	252037	34047	240336		34032	206779	34032	240431
34094	252027	34094	240296		34063	206786	34078	240453
34141	252133	34125	240280		34110	206778	34110	240448
34172	252150	34172	240310		34157	206783	34157	240466
34219	252068	34204	240299		34188	206781	34188	240457
34250	251944	34250	240325		34235	206776	34235	240473
34297	252044	34282	240321		34266	206773	34266	240489
34329	252074	34329	240332		34313	206784	34313	240463
34375	252063	34360	240326		34344	206776	34344	240435
34407	252132	34407	240301		34391	206772	34391	240454
34454	252152	34454	240281		34438	206776	34438	240464
34500	252149	34485	240281		34469	206778	34469	240467
34532	252121	34532	240307		34516	206780	34516	240468
34579	252005	34563	240301		34547	206759	34547	240496
34610	252095	34610	240329		34594	206770	34594	240462
34657	252125	34641	240308		34625	206747	34625	240443
34688	252093	34688	240257		34672	206766	34672	240455
34735	252193	34719	240251		34703	206771	34719	240477
34782	252199	34766	240285		34750	206760	34750	240470
34813	252191	34813	240272		34797	206755	34797	240471
34860	252101	34844	240286		34828	206741	34828	240485
34891	252080	34891	240294		34875	206762	34875	240485
34938	252197	34922	240318		34907	206750	34907	240495
34969	252150	34969	240287		34953	206760	34953	240485
35016	252216	35000	240268		34985	206757	34985	240483
35047	252236	35047	240249		35032	206748	35032	240535
35094	252238	35094	240265		35063	206760	35078	240508
35141	252141	35125	240256		35110	206736	35110	240507
35172	252145	35172	240293		35157	206749	35157	240498
35219	252256	35204	240278		35188	206742	35188	240512
35250	252240	35250	240309		35235	206751	35235	240511
35297	252242	35282	240277		35266	206767	35266	240490
35329	252272	35329	240251		35313	206749	35313	240512
35375	252304	35360	240249		35344	206751	35344	240519
35407	252290	35407	240260		35391	206739	35391	240515
35454	252204	35454	240294		35438	206751	35438	240513
35500	252197	35485	240333		35469	206779	35469	240520
35532	252279	35532	240322		35516	206780	35516	240520
35579	252261	35563	240310		35547	206768	35547	240503
35610	252314	35610	240243		35594	206764	35594	240495
35657	252358	35641	240270		35625	206760	35625	240530
35688	252394	35688	240287		35672	206766	35672	240524
35735	252289	35719	240287		35703	206762	35719	240541
35782	252257	35766	240317		35750	206773	35750	240555
35813	252297	35813	240306		35797	206766	35797	240547
35860	252329	35844	240302		35828	206764	35828	240516
35891	252339	35891	240280		35875	206773	35875	240526
35938	252390	35922	240299		35907	206786	35907	240555
35969	252393	35969	240289		35953	206784	35953	240549
36016	252395	36000	240282		35985	206779	35985	240549
36047	252313	36047	240299		36032	206785	36032	240537
36094	252353	36094	240313		36063	206778	36078	240536
36141	252435	36125	240324		36110	206789	36110	240535
36172	252453	36172	240309		36157	206805	36157	240534
36219	252483	36204	240292		36188	206825	36188	240525
36250	252479	36250	240296		36235	206808	36235	240518
36297	252560	36282	240322		36266	206823	36266	240514
36329	252481	36329	240329		36313	206837	36313	240537
36375	252461	36360	240348		36344	206834	36344	240543
36407	252514	36407	240376		36391	206829	36391	240544
36454	252464	36454	240359		36438	206845	36438	240502
36500	252580	36485	240362		36469	206845	36469	240524
36532	252595	36532	240322		36516	206859	36516	240544
36579	252597	36563	240359		36547	206880	36547	240562
36610	252564	36610	240351		36594	206852	36594	240544
36657	252493	36641	240355		36625	206857	36625	240546
36688	252548	36688	240356		36672	206864	36672	240540
36735	252569	36719	240365		36703	206862	36703	240525
36782	252612	36766	240332		36750	206844	36750	240516
36813	252637	36813	240301		36797	206865	36797	240524
36860	252671	36844	240330		36828	206851	36828	240538
36891	252680	36891	240321		36875	206867	36875	240526
36938	252625	36922	240313		36907	206855	36907	240537
36969	252580	36969	240356		36953	206851	36953	240538
37016	252620	37000	240364		36985	206855	36985	240523
37047	252638	37047	240332		37032	206858	37032	240535
37094	252679	37094	240313		37063	206857	37078	240549
37141	252732	37125	240319		37110	206849	37110	240530
37172	252761	37172	240329		37157	206862	37157	240541
37219	252700	37204	240329		37188	206844	37188	240544
37250	252640	37250	240351		37235	206836	37235	240547
37297	252667	37282	240366		37266	206848	37266	240541
37329	252716	37329	240385		37313	206856	37313	240545
37375	252751	37360	240357		37344	206861	37344	240537
37407	252772	37407	240343		37391	206828	37391	240542
37454	252814	37454	240345		37438	206828	37438	240557
37500	252843	37485	240340		37469	206831	37469	240549
37532	252738	37532	240367		37516	206833	37516	240545
37579	252751	37563	240365		37547	206817	37547	240500
37610	252819	37610	240392		37594	206817	37594	240479
37657	252785	37641	240402		37625	206816	37625	240491
37688	252825	37688	240354		37672	206832	37672	240473
37735	252883	37719	240364		37703	206830	37703	240465
37782	252867	37766	240356		37750	206821	37750	240532
37813	252902	37813	240400		37797	206817	37797	240519
37860	252833	37844	240388		37828	206831	37828	240489
37891	252857	37891	240416		37875	206826	37875	240503
37938	252835	37922	240402		37907	206844	37907	240526
37969	252885	37969	240374		37953	206825	37953	240506
38016	252974	38000	240354		37985	206834	37985	240478
38047	252968	38047	240361		38032	206832	38032	240478
38094	252978	38094	240363		38063	206827	38078	240512
38141	252905	38125	240386		38110	206856	38110	240530
38172	252924	38172	240414		38157	206838	38157	240539
38219	253000	38204	240400		38188	206850	38188	240519
38250	252982	38250	240381		38235	206827	38235	240436
38297	253025	38282	240370		38266	206844	38266	240390
38329	253046	38329	240358		38313	206848	38313	240428
38375	253092	38360	240378		38344	206855	38344	240449
38407	253050	38407	240402		38391	206831	38391	240424
38454	253017	38454	240408		38438	206839	38438	240397
38500	253061	38485	240404		38469	206835	38469	240403
38532	253119	38532	240435		38516	206845	38516	240433
38579	253103	38563	240418		38547	206839	38547	240447
38610	253171	38610	240389		38594	206850	38594	240478
38657	253161	38641	240390		38625	206855	38625	240513
38688	253173	38688	240388		38672	206844	38672	240534
38735	253139	38719	240398		38703	206869	38703	240536
38782	253141	38766	240428		38750	206842	38750	240544
38813	253154	38813	240418		38797	206871	38797	240577
38860	253181	38844	240449		38828	206872	38828	240632
38891	253224	38891	240410		38875	206885	38875	240662
38938	253227	38922	240378		38907	206870	38907	240689
38969	253258	38969	240399		38953	206874	38953	240706
39016	253265	39000	240395		38985	206866	38985	240704
39047	253203	39047	240401		39032	206869	39032	240718
39094	253240	39094	240429		39063	206876	39078	240729
39141	253251	39125	240418		39110	206866	39110	240744
39172	253308	39172	240395		39157	206873	39157	240755
39219	253329	39204	240353		39188	206881	39188	240773
39250	253382	39250	240374		39235	206901	39235	240795
39297	253382	39282	240369		39266	206855	39266	240807
39329	253357	39329	240393		39313	206880	39313	240820
39375	253360	39360	240409		39344	206881	39344	240836
39407	253406	39407	240397		39391	206887	39391	240843
39454	253425	39454	240391		39438	206883	39438	240884
39500	253493	39485	240356		39469	206886	39469	240885
39532	253502	39532	240376		39516	206879	39516	240911
39579	253479	39563	240372		39547	206871	39547	240950
39610	253459	39610	240348		39594	206880	39594	240990
39657	253426	39641	240374		39625	206884	39625	240994
39688	253452	39688	240378		39672	206877	39672	240986
39735	253500	39719	240379		39703	206890	39703	241029
39782	253520	39766	240336		39750	206884	39750	241056
39813	253578	39813	240349		39797	206884	39797	241092
39860	253558	39844	240350		39828	206883	39828	241126
39891	253567	39891	240359		39875	206879	39875	241117
39938	253532	39922	240378		39907	206890	39907	241153
39969	253526	39969	240358		39953	206909	39953	241160
40016	253558	40000	240374		39985	206904	39985	241201
40047	253589	40047	240354		40032	206922	40032	241219
40094	253607	40094	240355		40063	206915	40078	241265
40141	253620	40125	240347		40110	206912	40110	241294
40172	253652	40172	240340		40157	206921	40157	241323
40219	253602	40204	240354		40188	206926	40188	241313
40250	253600	40250	240389		40235	206943	40235	241334
40297	253628	40282	240390		40266	206945	40266	241347
40329	253620	40329	240372		40313	206949	40313	241352
40375	253675	40360	240322		40344	206973	40344	241369
40407	253693	40407	240321		40391	206965	40391	241406
40454	253684	40454	240331		40438	206941	40438	241420
40500	253706	40485	240352		40469	206964	40469	241431
40532	253673	40532	240357		40516	206935	40516	241439
40579	253651	40563	240364		40547	206945	40547	241417
40610	253680	40610	240385		40594	206957	40594	241429
40657	253753	40641	240324		40625	206957	40625	241430
40688	253769	40688	240314		40672	206963	40672	241441
40735	253770	40719	240345		40703	206958	40703	241466
40782	253788	40766	240333		40750	206981	40750	241500
40813	253748	40813	240366		40797	206960	40797	241482
40860	253733	40844	240377		40828	206966	40828	241471
40891	253777	40891	240362		40875	206970	40875	241482
40938	253824	40922	240388		40907	206979	40907	241487
40969	253802	40969	240343		40953	206985	40953	241492
41016	253881	41000	240339		40985	206985	40985	241522
41047	253837	41047	240347		41032	206985	41032	241519
41094	253880	41094	240355		41063	206989	41078	241548
41141	253740	41125	240356		41110	207007	41110	241521
41172	253814	41172	240371		41157	207003	41157	241525
41219	253875	41204	240375		41188	206988	41188	241546
41250	253859	41250	240348		41235	207006	41235	241544
41297	253882	41282	240321		41266	207014	41266	241540
41329	253904	41329	240333		41313	207002	41313	241554
41375	253961	41360	240331		41344	206992	41344	241573
41407	253910	41407	240326		41391	206995	41391	241569
41454	253944	41454	240351		41438	207007	41438	241569
41500	253879	41485	240382		41469	206984	41469	241562
41532	253937	41532	240351		41516	206998	41516	241536
41579	253983	41563	240329		41547	206983	41547	241564
41610	253991	41610	240313		41594	206985	41594	241560
41657	254001	41641	240329		41625	206977	41625	241591
41688	253983	41688	240327		41672	206961	41672	241565
41735	253960	41719	240351		41703	206969	41703	241574
41782	253969	41766	240371		41750	206972	41750	241580
41813	253975	41813	240387		41797	206969	41797	241572
41860	254027	41844	240330		41828	206970	41828	241568
41891	254028	41891	240310		41875	206964	41875	241568
41938	254097	41922	240302		41907	206961	41907	241581
41969	254066	41969	240318		41953	206960	41953	241572
42016	254030	42000	240336		42000	206969	41985	241591
42047	254031	42047	240329		42032	206979	42032	241579
42094	254065	42094	240350		42078	206973	42078	241568
42141	254069	42125	240371		42110	206966	42110	241578
42172	254123	42172	240322		42157	206951	42157	241592
42219	254176	42204	240313		42188	206949	42188	241595
42250	254162	42250	240338		42235	206938	42235	241623
42297	254151	42282	240353		42266	206946	42266	241603
42329	254109	42329	240331		42313	206928	42313	241598
42375	254155	42360	240355		42360	206917	42344	241595
42407	254175	42407	240339		42391	206941	42391	241587
42454	254189	42454	240315		42438	206918	42438	241603
42500	254223	42485	240307		42469	206948	42469	241617
42532	254268	42532	240301		42516	206954	42516	241623
42579	254277	42563	240320		42547	206957	42547	241620
42610	254212	42610	240307		42594	206942	42594	241607
42657	254213	42641	240324		42625	206943	42625	241613
42688	254227	42688	240335		42672	206943	42672	241597
42735	254237	42719	240293		42703	206939	42703	241604
42782	254276	42766	240279		42750	206944	42750	241603
42813	254304	42813	240286		42797	206959	42797	241611
42860	254303	42844	240287		42828	206964	42828	241638
42891	254324	42891	240304		42875	206980	42875	241621
42938	254245	42922	240325		42907	206962	42907	241610
42969	254254	42969	240318		42953	206969	42953	241602
43016	254294	43000	240326		42985	206969	42985	241606
43047	254338	43047	240305		43032	206961	43032	241610
43094	254397	43094	240295		43063	206953	43078	241635
43141	254406	43125	240305		43110	206944	43110	241637
43172	254399	43172	240321		43157	206961	43157	241646
43219	254441	43204	240315		43188	206940	43188	241658
43250	254402	43250	240341		43235	206940	43235	241647
43297	254451	43282	240342		43266	206938	43266	241639
43329	254483	43329	240309		43313	206941	43313	241641
43375	254505	43360	240293		43344	206952	43344	241628
43407	254568	43407	240288		43391	206960	43391	241651
43454	254553	43454	240279		43438	206956	43438	241658
43500	254581	43485	240315		43469	206954	43469	241676
43532	254548	43532	240315		43516	206957	43516	241667
43579	254579	43563	240339		43547	206946	43547	241662
43610	254576	43610	240341		43594	206936	43594	241671
43657	254630	43641	240301		43625	206939	43625	241681
43688	254675	43688	240282		43672	206936	43672	241670
43735	254676	43719	240307		43703	206935	43703	241670
43782	254648	43766	240286		43750	206932	43750	241696
43813	254657	43813	240311		43797	206933	43797	241701
43860	254644	43844	240339		43828	206935	43828	241701
43891	254694	43891	240330		43875	206941	43875	241718
43938	254716	43922	240316		43907	206943	43907	241702
43969	254768	43969	240278		43953	206932	43953	241689
44016	254804	44000	240287		43985	206929	44000	241700
44047	254800	44047	240304		44032	206925	44032	241742
44094	254804	44094	240297		44063	206944	44078	241725
44141	254790	44125	240324		44110	206915	44110	241741
44172	254844	44172	240337		44157	206925	44157	241745
44219	254857	44204	240331		44188	206908	44188	241739
44250	254898	44250	240279		44235	206927	44235	241747
44297	254926	44282	240262		44266	206915	44266	241754
44329	254964	44329	240267		44313	206945	44313	241779
44375	254958	44360	240300		44344	206920	44360	241803
44407	254924	44407	240322		44391	206904	44391	241807
44454	254915	44454	240325		44438	206907	44438	241810
44500	254932	44485	240329		44469	206908	44469	241814
44532	254991	44532	240316		44516	206915	44516	241825
44579	255013	44563	240312		44547	206921	44547	241840
44610	255017	44610	240304		44594	206923	44594	241833
44657	255009	44641	240290		44625	206910	44625	241861
44688	255006	44688	240312		44672	206901	44672	241877
44735	254995	44719	240310		44703	206894	44719	241878
44782	254992	44766	240339		44750	206901	44750	241896
44813	255029	44813	240337		44797	206902	44797	241871
44860	255061	44844	240315		44828	206891	44828	241904
44891	255079	44891	240299		44875	206897	44875	241916
44938	255023	44922	240278		44907	206896	44907	241912
44969	254997	44969	240295		44953	206896	44953	241930
45016	255034	45000	240311		44985	206900	44985	241949
45047	255007	45047	240330		45032	206887	45032	241943
45094	255030	45094	240311		45063	206879	45078	241941
45141	255035	45125	240340		45110	206877	45110	241943
45172	255046	45172	240299		45157	206874	45157	241946
45219	255088	45204	240293		45188	206883	45188	241961
45250	255146	45250	240295		45235	206895	45235	241986
45297	255089	45282	240282		45266	206878	45266	241992
45329	255033	45329	240312		45313	206880	45313	241992
45375	255031	45360	240327		45344	206883	45344	241997
45407	255119	45407	240312		45391	206887	45391	242003
45454	255197	45454	240281		45438	206882	45438	242001
45500	255232	45485	240270		45469	206864	45469	241994
45532	255250	45532	240273		45516	206880	45516	242030
45579	255263	45563	240290		45547	206878	45547	242042
45610	255262	45610	240326		45594	206896	45594	242047
45657	255193	45641	240351		45625	206891	45625	242043
45688	255193	45688	240310		45672	206879	45672	242045
45735	255121	45719	240266		45703	206878	45719	242050
45782	255117	45766	240255		45750	206882	45750	242073
45813	255086	45813	240267		45797	206886	45797	242088
45860	255047	45844	240265		45828	206889	45828	242101
45891	255075	45891	240276		45875	206880	45875	242117
45938	255084	45922	240291		45907	206889	45907	242119
45969	255122	45969	240296		45953	206882	45953	242114
46016	255114	46000	240284		45985	206889	45985	242123
46047	255116	46047	240249		46032	206889	46032	242144
46094	255110	46094	240279		46063	206899	46078	242150
46141	255126	46125	240257		46110	206904	46110	242162
46172	255137	46172	240254		46157	206900	46157	242163
46219	255120	46204	240289		46188	206895	46188	242178
46250	255157	46250	240305		46235	206908	46235	242184
46297	255122	46282	240310		46266	206909	46266	242191
46329	255162	46329	240271		46313	206907	46313	242211
46375	255186	46360	240286		46344	206892	46344	242181
46407	255166	46407	240268		46391	206897	46391	242213
46454	255216	46454	240281		46438	206881	46438	242245
46500	255224	46485	240295		46469	206884	46469	242233
46532	255356	46532	240308		46516	206899	46516	242262
46579	255939	46563	240327		46547	206901	46547	242237
46610	256390	46610	240308		46594	206903	46594	242262
46657	256363	46641	240286		46625	206888	46625	242270
46688	256152	46688	240280		46672	206902	46672	242274
46735	256024	46719	240269		46703	206895	46719	242281
46782	255907	46766	240278		46750	206895	46750	242304
46813	255735	46813	240294		46797	206902	46797	242319
46860	255650	46844	240317		46828	206887	46828	242324
46891	255645	46891	240279		46875	206887	46875	242315
46938	255641	46922	240275		46907	206898	46907	242325
46969	255602	46969	240261		46953	206888	46953	242341
47016	255607	47000	240265		46985	206897	46985	242351
47047	255579	47047	240263		47032	206901	47032	242363
47094	255509	47094	240288		47063	206906	47078	242374
47141	255566	47125	240298		47110	206913	47110	242388
47172	255559	47172	240276		47157	206920	47157	242389
47219	255610	47204	240304		47188	206916	47188	242409
47250	255606	47250	240241		47235	206907	47235	242421
47297	255610	47282	240265		47266	206919	47266	242416
47329	255592	47329	240269		47313	206923	47313	242438
47375	255577	47360	240285		47344	206903	47344	242410
47407	255591	47407	240311		47391	206904	47391	242432
47454	255584	47454	240318		47438	206895	47438	242423
47500	255602	47485	240317		47469	206905	47469	242441
47532	255652	47532	240303		47516	206907	47516	242427
47579	255635	47563	240276		47547	206915	47547	242432
47610	255628	47610	240292		47594	206904	47594	242440
47657	255642	47641	240273		47625	206912	47625	242468
47688	255637	47688	240311		47672	206903	47672	242471
47735	255568	47719	240303		47703	206931	47719	242474
47782	255584	47766	240334		47750	206910	47750	242485
47813	255633	47813	240326		47797	206910	47797	242503
47860	255659	47844	240276		47828	206912	47828	242514
47891	255665	47891	240284		47875	206902	47875	242517
47938	255675	47922	240288		47907	206904	47907	242538
47969	255675	47969	240301		47953	206913	47953	242537
48016	255683	48000	240332		47985	206912	47985	242535
48047	255755	48047	240331		48032	206904	48032	242538
48094	255798	48094	240294		48063	206919	48078	242545
48141	255719	48125	240301		48110	206914	48110	242574
48172	255690	48172	240292		48157	206915	48157	242574
48219	255593	48204	240316		48188	206915	48188	242585
48250	255658	48250	240317		48235	206919	48235	242604
48297	255663	48282	240320		48266	206917	48266	242606
48329	255813	48329	240325		48313	206919	48313	242605
48375	255836	48360	240362		48344	206936	48344	242622
48407	255855	48407	240347		48391	206929	48391	242625
48454	255661	48454	240325		48438	206920	48438	242630
48500	255605	48485	240330		48469	206912	48469	242638
48532	255543	48532	240330		48516	206922	48516	242644
48579	255631	48563	240344		48547	206930	48547	242668
48610	255679	48610	240360		48594	206913	48594	242680
48657	255893	48641	240402		48625	206913	48625	242700
48688	255866	48688	240405		48672	206919	48672	242698
48735	255781	48719	240358		48703	206924	48719	242697
48782	255607	48766	240355		48750	206944	48750	242698
48813	255564	48813	240342		48797	206914	48797	242710
48860	255584	48844	240360		48828	206941	48828	242727
48891	255697	48891	240379		48875	206942	48875	242729
48938	255895	48922	240407		48907	206933	48907	242752
48969	255887	48969	240395		48953	206927	48953	242743
49016	255837	49000	240377		48985	206933	48985	242747
49047	255735	49047	240338		49032	206937	49032	242756
49094	255559	49094	240344		49063	206941	49078	242744
49141	255617	49125	240362		49110	206940	49110	242760
49172	255677	49172	240388		49157	206942	49157	242766
49219	255806	49204	240386		49188	206912	49188	242785
49250	255773	49250	240397		49235	206925	49235	242781
49297	255756	49282	240368		49266	206939	49266	242780
49329	255649	49329	240330		49313	206922	49313	242784
49375	255567	49360	240323		49344	206925	49344	242807
49407	255404	49407	240340		49391	206921	49391	242814
49454	255456	49454	240351		49438	206934	49438	242849
49500	255511	49485	240363		49469	206915	49469	242845
49532	255584	49532	240378		49516	206930	49516	242845
49579	255581	49563	240381		49547	206943	49547	242849
49610	255631	49610	240355		49594	206955	49594	242866
49657	255526	49641	240335		49625	206962	49625	242862
49688	255372	49688	240327		49672	206934	49672	242897
49735	255336	49719	240328		49703	206930	49719	242914
49782	255412	49766	240335		49750	206937	49750	242949
49813	255530	49813	240334		49797	206938	49797	242962
49860	255488	49844	240349		49828	206931	49828	242973
49891	255478	49891	240344		49875	206913	49875	242999
49938	255433	49922	240325		49907	206934	49907	243010
49969	255381	49969	240276		49953	206954	49953	242996
50016	255302	50000	240269		49985	206931	49985	243035
50047	255356	50047	240280		50032	206933	50032	243040
50094	255476	50094	240280		50063	206923	50078	243061
50141	255426	50125	240291		50110	206908	50110	243084
50172	255427	50172	240319		50157	206904	50157	243084
50219	255343	50204	240312		50188	206924	50188	243091
50250	255373	50250	240272		50235	206925	50235	243099
50297	255347	50282	240265		50266	206953	50266	243109
50329	255316	50329	240261		50313	206936	50313	243119
50375	255288	50360	240276		50344	206910	50344	243171
50407	255316	50407	240286		50391	206899	50391	243166
50454	255368	50454	240301		50438	206918	50438	243168
50500	255409	50485	240296		50469	206908	50469	243171
50532	255397	50532	240255		50516	206919	50516	243187
50579	255392	50563	240259		50547	206936	50547	243184
50610	255295	50610	240256		50594	206944	50594	243255
50657	255229	50641	240247		50625	206942	50625	243355
50688	255226	50688	240290		50672	206908	50672	243245
50735	255245	50719	240298		50703	206899	50719	243275
50782	255346	50766	240295		50750	206908	50750	243250
50813	255377	50813	240294		50797	206883	50797	243236
50860	255379	50844	240271		50828	206898	50828	243286
50891	255313	50891	240241		50875	206929	50875	243268
50938	255267	50922	240226		50907	206939	50907	243299
50969	255203	50969	240242		50953	206919	50953	243316
51016	255173	51000	240261		50985	206892	50985	243326
51047	255275	51047	240255		51032	206882	51032	243334
51094	255293	51094	240277		51063	206877	51078	243333
51141	255239	51125	240228		51110	206858	51110	243346
51172	255295	51172	240222		51157	206883	51157	243366
51219	255221	51204	240223		51188	206932	51188	243351
51250	255217	51250	240224		51235	206887	51235	243378
51297	255081	51282	240240		51266	206871	51266	243385
51329	255178	51329	240265		51313	206852	51313	243382
51375	255236	51360	240252		51344	206846	51344	243387
51407	255222	51407	240239		51391	206865	51391	243394
51454	255269	51454	240229		51438	206851	51438	243396
51500	255211	51485	240219		51469	206923	51469	243430
51532	255173	51532	240210		51516	206949	51516	243419
51579	255091	51563	240229		51547	206898	51547	243438
51610	255071	51610	240250		51594	206855	51594	243411
51657	255164	51641	240261		51625	206840	51625	243448
51688	255196	51688	240237		51672	206846	51672	243444
51735	255238	51719	240200		51703	206828	51719	243447
51782	255267	51766	240213		51750	206895	51750	243454
51813	255141	51813	240230		51797	206924	51797	243492
51860	255064	51844	240193		51828	206866	51828	243480
51891	255020	51891	240239		51875	206830	51875	243467
51938	255160	51922	240252		51907	206819	51907	243457
51969	255178	51969	240234		51953	206822	51953	243465
52016	255160	52000	240214		51985	206843	51985	243466
52047	255167	52047	240208		52032	206877	52032	243469
52094	255149	52094	240226		52063	206915	52078	243474
52141	255003	52125	240215		52110	206898	52110	243479
52172	254986	52172	240241		52157	206870	52157	243477
52219	255060	52204	240266		52188	206822	52188	243499
52250	255086	52250	240256		52235	206832	52235	243500
52297	255052	52282	240287		52266	206850	52266	243474
52329	255067	52329	240243		52313	206859	52313	243370
52375	255098	52360	240254		52344	206882	52344	243222
52407	255027	52407	240253		52391	206919	52391	243253
52454	254972	52454	240278		52438	206868	52438	243410
52500	254887	52485	240306		52469	206848	52469	243492
52532	255024	52532	240326		52516	206841	52516	243536
52579	255062	52563	240349		52547	206861	52547	243573
52610	255013	52610	240297		52594	206859	52594	243572
52657	255089	52641	240296		52625	206903	52625	243585
52688	255088	52688	240307		52672	206915	52672	243609
52735	255015	52719	240332		52703	206876	52719	243608
52782	254921	52766	240321		52750	206841	52750	243629
52813	255003	52813	240374		52797	206844	52797	243611
52860	255029	52844	240370		52828	206826	52828	243609
52891	255014	52891	240382		52875	206864	52875	243604
52938	255043	52922	240347		52907	206882	52907	243605
52969	255092	52969	240355		52953	206895	52953	243629
53016	255016	53000	240335		52985	206904	52985	243612
53047	254896	53047	240358		53032	206860	53032	243652
53094	254870	53094	240377		53063	206844	53078	243658
53141	254956	53125	240395		53110	206847	53110	243668
53172	254932	53172	240365		53157	206882	53157	243677
53219	254908	53204	240367		53188	206908	53188	243687
53250	254891	53250	240360		53235	206902	53235	243668
53297	254939	53282	240346		53266	206914	53266	243674
53329	254882	53329	240348		53313	206919	53313	243692
53375	254796	53360	240339		53344	206899	53344	243705
53407	254726	53407	240338		53391	206893	53391	243685
53454	254838	53454	240363		53438	206899	53438	243715
53500	254872	53485	240333		53469	206922	53469	243709
53532	254797	53532	240289		53516	206926	53516	243714
53579	254850	53563	240301		53547	206969	53547	243717
53610	254870	53610	240280		53594	206971	53594	243729
53657	254791	53641	240274		53625	206947	53625	243742
53688	254704	53688	240310		53672	206928	53672	243766
53735	254661	53719	240308		53703	206936	53719	243775
53782	254817	53766	240301		53750	206963	53750	243754
53813	254848	53813	240265		53797	206980	53797	243770
53860	254837	53844	240252		53828	207004	53828	243772
53891	254830	53891	240253		53875	207032	53875	243804
53938	254788	53922	240248		53907	207056	53907	243803
53969	254725	53969	240263		53953	206991	53953	243818
54016	254664	54000	240287		53985	207016	53985	243817
54047	254696	54047	240277		54032	207014	54032	243819
54094	254754	54094	240269		54063	207032	54078	243829
54141	254738	54125	240249		54110	207070	54110	243835
54172	254776	54172	240202		54157	207065	54157	243870
54219	254797	54204	240231		54188	207092	54188	243860
54250	254668	54250	240218		54235	207063	54235	243893
54297	254605	54282	240221		54266	207036	54266	243905
54329	254559	54329	240257		54313	207040	54313	243894
54375	254661	54360	240227		54344	207050	54344	243906
54407	254638	54407	240186		54391	207059	54391	243934
54454	254619	54454	240191		54438	207043	54438	243923
54500	254649	54485	240183		54469	207066	54469	243940
54532	254609	54532	240192		54516	207061	54516	243951
54579	254542	54563	240218		54547	207045	54547	243976
54610	254471	54610	240237		54594	207041	54594	243984
54657	254552	54641	240226		54625	207067	54625	243968
54688	254566	54688	240189		54672	207072	54672	244000
54735	254551	54719	240171		54703	207061	54719	243998
54782	254621	54766	240159		54750	207087	54750	244006
54813	254501	54813	240166		54797	207094	54797	244021
54860	254474	54844	240145		54828	207079	54828	244026
54891	254376	54891	240187		54875	207088	54875	244035
54938	254479	54922	240208		54907	207066	54907	244025
54969	254478	54969	240172		54953	207101	54953	244036
55016	254475	55000	240142		54985	207119	54985	244029
55047	254512	55047	240135		55032	207108	55032	244053
55094	254428	55094	240149		55063	207124	55078	244086
55141	254376	55125	240159		55110	207132	55110	244086
55172	254302	55172	240181		55157	207137	55157	244106
55219	254371	55204	240172		55188	207121	55188	244103
55250	254411	55250	240174		55235	207125	55235	244087
55297	254377	55282	240138		55266	207145	55266	244114
55329	254404	55329	240139		55313	207146	55313	244116
55375	254430	55360	240148		55344	207161	55344	244127
55407	254367	55407	240163		55391	207162	55391	244165
55454	254299	55454	240151		55438	207167	55438	244184
55500	254268	55485	240209		55469	207139	55469	244182
55532	254376	55532	240192		55516	207134	55516	244182
55579	254365	55563	240177		55547	207143	55547	244195
55610	254390	55610	240128		55594	207129	55594	244191
55657	254437	55641	240141		55625	207148	55625	244214
55688	254379	55688	240156		55672	207141	55672	244215
55735	254326	55719	240183		55703	207144	55719	244244
55782	254263	55766	240166		55750	207134	55750	244255
55813	254304	55813	240207		55797	207118	55797	244246
55860	254360	55844	240198		55828	207103	55828	244247
55891	254287	55891	240154		55875	207122	55875	244261
55938	254306	55922	240138		55907	207116	55907	244250
55969	254285	55969	240139		55953	207123	55953	244263
56016	254279	56000	240126		55985	207126	55985	244260
56047	254246	56047	240162		56032	207111	56032	244270
56094	254232	56094	240166		56063	207094	56078	244270
56141	254216	56125	240180		56110	207101	56110	244262
56172	254248	56172	240184		56157	207089	56157	244279
56219	254225	56204	240124		56188	207096	56188	244281
56250	254239	56250	240110		56235	207100	56235	244287
56297	254319	56282	240155		56266	207100	56266	244319
56329	254221	56329	240157		56313	207115	56313	244308
56375	254153	56360	240197		56344	207101	56344	244320
56407	254124	56407	240203		56391	207091	56391	244312
56454	254164	56454	240226		56438	207101	56438	244326
56500	254224	56485	240193		56469	207117	56469	244322
56532	254211	56532	240168		56516	207105	56516	244328
56579	254268	56563	240175		56547	207112	56547	244340
56610	254264	56610	240162		56594	207114	56594	244360
56657	254179	56641	240204		56625	207104	56625	244360
56688	254108	56688	240215		56672	207109	56672	244368
56735	254096	56719	240230		56703	207101	56719	244378
56782	254154	56766	240226		56750	207108	56750	244383
56813	254206	56813	240175		56797	207115	56797	244393
56860	254208	56844	240184		56828	207137	56828	244399
56891	254194	56891	240175		56875	207144	56875	244425
56938	254149	56922	240197		56907	207127	56907	244410
56969	254121	56969	240210		56953	207121	56953	244424
57016	254109	57000	240247		56985	207114	56985	244426
57047	254136	57047	240253		57032	207126	57032	244413
57094	254140	57094	240235		57063	207121	57078	244435
57141	254140	57125	240217		57110	207133	57110	244436
57172	254172	57172	240204		57157	207142	57157	244438
57219	254180	57204	240238		57188	207155	57188	244444
57250	254109	57250	240217		57235	207151	57235	244457
57297	254064	57282	240240		57266	207144	57266	244444
57329	253995	57329	240240		57313	207150	57313	244460
57375	254054	57360	240237		57344	207152	57344	244463
57407	254052	57407	240187		57391	207148	57391	244467
57454	254081	57454	240198		57438	207168	57438	244457
57500	254074	57485	240195		57469	207178	57469	244475
57532	254021	57532	240207		57516	207167	57516	244494
57579	254006	57563	240260		57547	207185	57547	244485
57610	253967	57610	240215		57594	207155	57594	244509
57657	253998	57641	240258		57625	207175	57625	244509
57688	254032	57688	240215		57672	207191	57672	244522
57735	254062	57719	240191		57703	207161	57719	244500
57782	254041	57766	240217		57750	207195	57750	244520
57813	254030	57813	240213		57797	207185	57797	244543
57860	253967	57844	240236		57828	207183	57828	244542
57891	253929	57891	240246		57875	207177	57875	244547
57938	254021	57922	240245		57907	207168	57907	244532
57969	254047	57969	240223		57953	207186	57953	244569
58016	254015	58000	240205		57985	207174	57985	244558
58047	254041	58047	240215		58032	207170	58032	244576
58094	254052	58094	240218		58063	207191	58078	244590
58141	254004	58125	240217		58110	207189	58110	244608
58172	253957	58172	240249		58157	207181	58157	244590
58219	253963	58204	240246		58188	207182	58188	244595
58250	254034	58250	240238		58235	207202	58235	244611
58297	253961	58282	240202		58266	207192	58266	244623
58329	253993	58329	240218		58313	207195	58313	244592
58375	253981	58360	240208		58344	207222	58344	244603
58407	253940	58407	240214		58391	207219	58391	244609
58454	253884	58454	240225		58438	207223	58438	244619
58500	253888	58485	240252		58469	207218	58469	244624
58532	253947	58532	240241		58516	207214	58516	244639
58579	253910	58563	240243		58547	207223	58547	244634
58610	253937	58610	240210		58594	207220	58594	244658
58657	253960	58641	240224		58625	207222	58625	244646
58688	253926	58688	240214		58672	207235	58672	244674
58735	253884	58719	240239		58703	207231	58719	244681
58782	253862	58766	240254		58750	207236	58750	244700
58813	253856	58813	240276		58797	207251	58797	244710
58860	253926	58844	240259		58828	207256	58828	244694
58891	253886	58891	240200		58875	207262	58875	244711
58938	253933	58922	240208		58907	207253	58907	244690
58969	253924	58969	240221		58953	207275	58953	244714
59016	253852	59000	240230		58985	207268	58985	244719
59047	253826	59047	240259		59032	207280	59032	244741
59094	253810	59094	240261		59063	207256	59078	244755
59141	253773	59125	240233		59110	207261	59110	244728
59172	253802	59172	240261		59157	207285	59157	244733
59219	253855	59204	240260		59188	207284	59188	244727
59250	253867	59250	240218		59235	207281	59235	244759
59297	253865	59282	240230		59266	207309	59266	244750
59329	253809	59329	240251		59313	207311	59313	244774
59375	253772	59360	240239		59344	207313	59344	244780
59407	253760	59407	240271		59391	207300	59391	244785
59454	253782	59454	240461		59438	207308	59438	244789
59500	253780	59485	240540		59469	207306	59469	244785
59532	253840	59532	240427		59516	207301	59516	244793
59579	253853	59563	240405		59547	207314	59547	244821
59610	253812	59610	240382		59594	207342	59594	244823
59657	253778	59641	240351		59625	207344	59625	244836
59688	253754	59688	240334		59672	207343	59672	244833
59735	253731	59719	240311		59703	207349	59719	244832
59782	253779	59766	240318		59750	207352	59750	244817
59813	253777	59813	240315		59797	207347	59797	244804
59860	253783	59844	240309		59828	207351	59828	244807
59891	253817	59891	240310		59875	207358	59875	244821
59938	253790	59922	240312		59907	207385	59907	244826
59969	253771	59969	240334		59953	207363	59953	244817
60016	253699	60000	240307		59985	207378	59985	244818
60047	253728	60047	240275		60032	207368	60032	244822
60094	253795	60094	240282		60063	207402	60078	244814
60141	253789	60125	240302		60110	207397	60110	244819
60172	253808	60172	240284		60157	207393	60157	244829
60219	253798	60204	240284		60188	207405	60188	244850
60250	253757	60250	240304		60235	207434	60235	244851
60297	253747	60282	240286		60266	207419	60266	244861
60329	253724	60329	240304		60313	207404	60313	244873
60375	253758	60360	240302		60344	207420	60344	244864
60407	253760	60407	240298		60391	207438	60391	244873
60454	253781	60454	240298		60438	207445	60438	244879
60500	253814	60485	240273		60469	207439	60469	244883
60532	253737	60532	240292		60516	207476	60516	244890
60579	253710	60563	240253		60547	207486	60547	244893
60610	253686	60610	240241		60594	207487	60594	244899
60657	253772	60641	240244		60625	207485	60625	244918
60688	253736	60688	240258		60672	207499	60672	244945
60735	253760	60719	240257		60703	207491	60719	244933
60782	253731	60766	240243		60750	207495	60750	244936
60813	253703	60813	240243		60797	207520	60797	244926
60860	253722	60844	240234		60828	207533	60828	244964
60891	253697	60891	240253		60875	207530	60875	244951
60938	253706	60922	240234		60907	207535	60907	244974
60969	253752	60969	240243		60953	207547	60953	244986
61016	253736	61000	240235		60985	207543	60985	244992
61047	253763	61047	240229		61032	207551	61032	244995
61094	253786	61094	240216		61063	207570	61078	245013
61141	253742	61125	240227		61110	207569	61110	245011
61172	253702	61172	240215		61157	207559	61157	245014
61219	253677	61204	240205		61188	207571	61188	244992
61250	253730	61250	240205		61235	207568	61235	245002
61297	253723	61282	240218		61266	207577	61266	244983
61329	253736	61329	240218		61313	207587	61313	244992
61375	253713	61360	240235		61344	207590	61344	245014
61407	253686	61407	240231		61391	207614	61391	245032
61454	253659	61454	240241		61438	207600	61438	245033
61500	253694	61485	240205		61469	207584	61469	245002
61532	253725	61532	240192		61516	207604	61516	245028
61579	253706	61563	240196		61547	207610	61547	245029
61610	253744	61610	240230		61594	207624	61594	245026
61657	253747	61641	240236		61625	207621	61625	245035
61688	253761	61688	240228		61672	207598	61672	245019
61735	253725	61719	240131		61703	207624	61719	245036
61782	253695	61766	240114		61750	207626	61750	245027
61813	253710	61813	240144		61797	207637	61797	245003
61860	253744	61844	240181		61828	207633	61828	245018
61891	253739	61891	240183		61875	207631	61875	245025
61938	253755	61922	239968		61907	207643	61907	245026
61969	253770	61969	240071		61953	207639	61953	245009
62016	253737	62000	240030		61985	207653	61985	245038
62047	253722	62047	240017		62032	207667	62032	245041
62094	253688	62094	240107		62063	207652	62078	245039
62141	253720	62125	240162		62110	207653	62110	245038
62172	253761	62172	240034		62157	207649	62157	245035
62219	253770	62204	240044		62188	207669	62188	245063
62250	253792	62250	240156		62235	207677	62235	245050
62297	253809	62282	240164		62266	207688	62266	245071
62329	253768	62329	240104		62313	207685	62313	245081
62375	253757	62360	240142		62344	207714	62344	245092
62407	253717	62407	240180		62391	207692	62391	245099
62454	253771	62454	239967		62438	207699	62438	245098
62500	253767	62485	240020		62469	207727	62469	245106
62532	253801	62532	240097		62516	207725	62516	245099
62579	253818	62563	240119		62547	207738	62547	245102
62610	253799	62610	240128		62594	207769	62594	245117
62657	253743	62641	240067		62625	207776	62625	245129
62688	253718	62688	240151		62672	207773	62672	245131
62735	253720	62719	240187		62703	207763	62719	245132
62782	253764	62766	240014		62750	207785	62750	245129
62813	253784	62813	240033		62797	207778	62797	245144
62860	253740	62844	240104		62828	207764	62828	245149
62891	253739	62891	240078		62875	207783	62875	245176
62938	253723	62922	240087		62907	207802	62907	245156
62969	253711	62969	240019		62953	207803	62953	245167
63016	253677	63000	240108		62985	207798	62985	245160
63047	253672	63047	240161		63032	207833	63032	245178
63094	253704	63094	240021		63063	207823	63078	245188
63141	253717	63125	240017		63110	207822	63110	245194
63172	253689	63172	240039		63157	207847	63157	245192
63219	253663	63204	240039		63188	207849	63188	245216
63250	253631	63250	239971		63235	207864	63235	245215
63297	253627	63282	240041		63266	207857	63266	245218
63329	253623	63329	240176		63313	207848	63313	245245
63375	253631	63360	240070		63344	207874	63344	245225
63407	253641	63407	240028		63391	207859	63391	245212
63454	253682	63454	240104		63438	207867	63438	245225
63500	253651	63485	240085		63469	207883	63469	245229
63532	253625	63532	240032		63516	207896	63516	245226
63579	253615	63563	240042		63547	207881	63547	245213
63610	253541	63610	240095		63594	207907	63594	245216
63657	253594	63641	240049		63625	207921	63625	245207
63688	253612	63688	240050		63672	207919	63672	245198
63735	253608	63719	240071		63703	207937	63719	245197
63782	253590	63766	240067		63750	207933	63750	245212
63813	253521	63813	240083		63797	207948	63797	245223
63860	253515	63844	240029		63828	207964	63828	245217
63891	253467	63891	240082		63875	207969	63875	245200
63938	253518	63922	240075		63907	207970	63907	245197
63969	253538	63969	239993		63953	207981	63953	245185
64016	253539	64000	240061		63985	207992	63985	245176
64047	253578	64047	240081		64032	208010	64032	245173
64094	253527	64094	240093		64063	208021	64078	245188
64141	253471	64125	240043		64110	208022	64110	245182
64172	253466	64172	240032		64157	208045	64157	245157
64219	253466	64204	240102		64188	208045	64188	245171
64250	253503	64250	240092		64235	208054	64235	245153
64297	253532	64282	240047		64266	208053	64266	245132
64329	253534	64329	240088		64313	208063	64313	245110
64375	253490	64360	240086		64344	208075	64344	245118
64407	253471	64407	240073		64391	208091	64391	245126
64454	253461	64454	240055		64438	208102	64438	245122
64500	253460	64485	240079		64469	208091	64469	245121
64532	253454	64532	240105		64516	208097	64516	245096
64579	253467	64563	240080		64547	208116	64547	245089
64610	253501	64610	240021		64594	208124	64594	245067
64657	253499	64641	240080		64625	208133	64625	245050
64688	253475	64688	240104		64672	208144	64672	245070
64735	253492	64719	240072		64703	208165	64719	245078
64782	253481	64766	240068		64750	208164	64750	245063
64813	253439	64813	240125		64797	208182	64797	245064
64860	253467	64844	240101		64828	208178	64828	245030
64891	253470	64891	240068		64875	208182	64875	245034
64938	253488	64922	240085		64907	208195	64907	245006
64969	253533	64969	240104		64953	208211	64953	245024
65016	253475	65000	240114		64985	208228	64985	245027
65047	253458	65047	240094		65032	208231	65032	245023
65094	253430	65094	240103		65063	208242	65078	245021
65141	253447	65125	240124		65110	208232	65110	245006
65172	253475	65172	240119		65157	208253	65157	245008
65219	253501	65204	240097		65188	208261	65188	244984
65250	253490	65250	240144		65235	208262	65235	244977
65297	253468	65282	240156		65266	208293	65266	244993
65329	253452	65329	240137		65313	208295	65313	244976
65375	253438	65360	240136		65344	208293	65344	244962
65407	253432	65407	240144		65391	208277	65391	244955
65454	253428	65454	240156		65438	208314	65438	244957
65500	253470	65485	240143		65469	208316	65469	244943
65532	253450	65532	240172		65516	208322	65516	244918
65579	253449	65563	240189		65547	208326	65547	244930
65610	253438	65610	240204		65594	208349	65594	244932
65657	253395	65641	240162		65625	208361	65625	244917
65688	253416	65688	240216		65672	208352	65672	244910
65735	253418	65719	240263		65703	208365	65719	244908
65782	253418	65766	240272		65750	208373	65750	244883
65813	253422	65813	240204		65797	208392	65797	244871
65860	253414	65844	240216		65828	208401	65828	244873
65891	253468	65891	240254		65875	208423	65875	244875
65938	253426	65922	240250		65907	208428	65907	244868
65969	253407	65969	240237		65953	208432	65953	244863
66016	253378	66000	240258		65985	208425	65985	244838
66047	253404	66047	240300		66032	208432	66032	244823
66094	253455	66094	240280		66063	208446	66078	244796
66141	253449	66125	240272		66110	208446	66110	244794
66172	253467	66172	240294		66157	208455	66157	244792
66219	253438	66204	240326		66188	208470	66188	244798
66250	253421	66250	240297		66235	208480	66235	244798
66297	253389	66282	240297		66266	208478	66266	244783
66329	253423	66329	240337		66313	208496	66313	244780
66375	253433	66360	240379		66344	208505	66344	244762
66407	253460	66407	240358		66391	208496	66391	244757
66454	253481	66454	240343		66438	208523	66438	244749
66500	253436	66485	240369		66469	208528	66469	244745
66532	253409	66532	240379		66516	208537	66516	244748
66579	253400	66563	240369		66547	208569	66547	244729
66610	253431	66610	240374		66594	208576	66594	244715
66657	253478	66641	240427		66625	208564	66625	244734
66688	253449	66688	240402		66672	208574	66672	244734
66735	253492	66719	240407		66703	208566	66719	244708
66782	253441	66766	240432		66750	208564	66750	244688
66813	253425	66813	240453		66797	208580	66797	244685
66860	253408	66844	240417		66828	208565	66828	244668
66891	253392	66891	240424		66875	208567	66875	244656
66938	253433	66922	240487		66907	208552	66907	244647
66969	253414	66969	240486		66953	208546	66953	244668
67016	253428	67000	240471		66985	208550	66985	244643
67047	253449	67047	240482		67032	208556	67032	244634
67094	253437	67094	240505		67063	208547	67078	244636
67141	253430	67125	240499		67110	208556	67110	244637
67172	253414	67172	240495		67157	208615	67157	244633
67219	253423	67204	240503		67188	208615	67188	244635
67250	253415	67250	240552		67235	208692	67235	244625
67297	253427	67282	240523		67266	208714	67266	244616
67329	253456	67329	240505		67313	208735	67313	244610
67375	253437	67360	240566		67344	208779	67344	244620
67407	253438	67407	240587		67391	208758	67391	244633
67454	253419	67454	240516		67438	208792	67438	244631
67500	253391	67485	240549		67469	208814	67469	244616
67532	253424	67532	240587		67516	208843	67516	244603
67579	253407	67563	240597		67547	208830	67547	244593
67610	253428	67610	240580		67594	208852	67594	244583
67657	253474	67641	240627		67625	208860	67625	244589
67688	253412	67688	240635		67672	208892	67672	244589
67735	253398	67719	240633		67703	208859	67719	244575
67782	253396	67766	240615		67750	208876	67750	244570
67813	253393	67813	240662		67797	208878	67797	244565
67860	253414	67844	240687		67828	208887	67828	244558
67891	253448	67891	240662		67875	208916	67875	244539
67938	253454	67922	240661		67907	208926	67907	244558
67969	253430	67969	240662		67953	208952	67953	244537
68016	253421	68000	240686		67985	208969	67985	244544
68047	253412	68047	240646		68032	208977	68032	244552
68094	253382	68094	240685		68063	208984	68078	244546
68141	253438	68125	240719		68110	208992	68110	244548
68172	253422	68172	240704		68157	208992	68157	244527
68219	253436	68204	240686		68188	209014	68188	244548
68250	253460	68250	240718		68235	209022	68235	244520
68297	253448	68282	240735		68266	209025	68266	244538
68329	253405	68329	240735		68313	209038	68313	244534
68375	253380	68360	240724		68344	209035	68344	244534
68407	253370	68407	240777		68391	209022	68391	244497
68454	253384	68454	240737		68438	209049	68438	244490
68500	253426	68485	240750		68469	209046	68469	244474
68532	253436	68532	240774		68516	209066	68516	244493
68579	253440	68563	240805		68547	209075	68547	244500
68610	253419	68610	240799		68594	209078	68594	244487
68657	253379	68641	240776		68625	209102	68625	244469
68688	253368	68688	240786		68672	209110	68672	244477
68735	253388	68719	240813		68703	209102	68719	244481
68782	253409	68766	240851		68750	209114	68750	244466
68813	253381	68813	240806		68797	209128	68797	244457
68860	253402	68844	240797		68828	209136	68828	244460
68891	253418	68891	240851		68875	209164	68875	244444
68938	253407	68922	240839		68907	209161	68907	244431
68969	253384	68969	240814		68953	209161	68953	244419
69016	253393	69000	240844		68985	209185	68985	244421
69047	253397	69047	240874		69032	209175	69032	244413
69094	253388	69094	240871		69063	209196	69078	244423
69141	253405	69125	240851		69110	209207	69110	244389
69172	253368	69172	240882		69157	209205	69157	244397
69219	253383	69204	240892		69188	209221	69188	244397
69250	253370	69250	240891		69235	209227	69235	244387
69297	253329	69282	240884		69266	209245	69266	244377
69329	253344	69329	240937		69313	209249	69313	244360
69375	253347	69360	240947		69344	209261	69344	244364
69407	253359	69407	240919		69391	209240	69391	244335
69454	253374	69454	240924		69438	209271	69438	244348
69500	253346	69485	240938		69469	209271	69469	244345
69532	253299	69532	240931		69516	209283	69516	244346
69579	253261	69563	240929		69547	209292	69547	244345
69610	253256	69610	240959		69594	209325	69594	244312
69657	253243	69641	240962		69625	209311	69625	244309
69688	253264	69688	240956		69672	209336	69672	244317
69735	253299	69719	240967		69703	209353	69719	244314
69782	253282	69766	240984		69750	209379	69750	244297
69813	253265	69813	241007		69797	209358	69797	244303
69860	253235	69844	240979		69828	209361	69828	244310
69891	253210	69891	241007		69875	209370	69875	244303
69938	253230	69922	241014		69907	209375	69907	244287
69969	253229	69969	241041		69953	209389	69953	244261
70016	253232	70000	241029		69985	209415	69985	244257
70047	253250	70047	241057		70032	209407	70032	244266
70094	253181	70094	241065		70063	209421	70078	244270
70141	253168	70125	241067		70110	209436	70110	244256
70172	253185	70172	241048		70157	209439	70157	244241
70219	253210	70204	241082		70188	209462	70188	244234
70250	253213	70250	241130		70235	209468	70235	244238
70297	253219	70282	241078		70266	209481	70266	244223
70329	253216	70329	241091		70313	209479	70313	244209
70375	253211	70360	241133		70344	209514	70344	244207
70407	253206	70407	241139		70391	209506	70391	244224
70454	253163	70454	241104		70438	209510	70438	244215
70500	253139	70485	241166		70469	209528	70469	244200
70532	253153	70532	241178		70516	209534	70516	244181
70579	253147	70563	241160		70547	209548	70547	244179
70610	253151	70610	241171		70594	209567	70594	244172
70657	253141	70641	241186		70625	209580	70625	244155
70688	253110	70688	241217		70672	209585	70672	244157
70735	253068	70719	241196		70703	209588	70719	244164
70782	253041	70766	241219		70750	209586	70750	244148
70813	253043	70813	241219		70797	209588	70797	244147
70860	253021	70844	241245		70828	209619	70828	244128
70891	253024	70891	241252		70875	209624	70875	244145
70938	253077	70922	241236		70907	209640	70907	244138
70969	253039	70969	241250		70953	209628	70953	244137
71016	252985	71000	241271		70985	209638	70985	244149
71047	252977	71047	241251		71032	209634	71032	244131
71094	252925	71094	241275		71063	209652	71078	244132
71141	252966	71125	241271		71110	209665	71110	244129
71172	252962	71172	241304		71157	209666	71157	244120
71219	253026	71204	241312		71188	209692	71188	244122
71250	252990	71250	241343		71235	209693	71235	244126
71297	252991	71282	241338		71266	209697	71266	244128
71329	252971	71329	241325		71313	209693	71313	244133
71375	252937	71360	241344		71344	209701	71344	244101
71407	252940	71407	241376		71391	209740	71391	244117
71454	252959	71454	241378		71438	209725	71438	244097
71500	253017	71485	241401		71469	209723	71469	244106
71532	253046	71532	241410		71516	209750	71516	244116
71579	253007	71563	241425		71547	209747	71547	244090
71610	252997	71610	241416		71594	209755	71594	244102
71657	252953	71641	241431		71625	209786	71625	244113
71688	252981	71688	241432		71672	209781	71672	244094
71735	252954	71719	241454		71703	209797	71719	244092
71782	252948	71766	241483		71750	209802	71750	244087
71813	252957	71813	241501		71797	209832	71797	244062
71860	252939	71844	241490		71828	209838	71828	244038
71891	252922	71891	241485		71875	209837	71875	244048
71938	252928	71922	241517		71907	209851	71907	244051
71969	252857	71969	241495		71953	209862	71953	244056
72016	252876	72000	241510		71985	209875	71985	244047
72047	252887	72047	241572		72032	209879	72032	244021
72094	252874	72094	241560		72063	209896	72078	244005
72141	252897	72125	241579		72110	209900	72110	244021
72172	252908	72172	241601		72157	209927	72157	244019
72219	252877	72204	241621		72188	209926	72188	244019
72250	252900	72250	241611		72235	209937	72235	244005
72297	252908	72282	241602		72266	209945	72266	243993
72329	252872	72329	241633		72313	209963	72313	243975
72375	252867	72360	241676		72344	209957	72344	243989
72407	252901	72407	241670		72391	210001	72391	243989
72454	252919	72454	241704		72438	209993	72438	243985
72500	252889	72485	241727		72469	209987	72469	243992
72532	252845	72532	241725		72516	210020	72516	243972
72579	252867	72563	241706		72547	210010	72547	243971
72610	252905	72610	241717		72594	210029	72594	243969
72657	252890	72641	241738		72625	210043	72625	243964
72688	252906	72688	241736		72672	210053	72672	243960
72735	252918	72719	241764		72703	210042	72719	243948
72782	252892	72766	241759		72750	210068	72750	243966
72813	252881	72813	241770		72797	210086	72797	243946
72860	252880	72844	241761		72828	210088	72828	243944
72891	252930	72891	241785		72875	210098	72875	243946
72938	252903	72922	241767		72907	210120	72907	243951
72969	252924	72969	241785		72953	210117	72953	243934
73016	252936	73000	241773		72985	210125	72985	243926
73047	252916	73047	241806		73032	210135	73032	243925
73094	252897	73094	241807		73063	210157	73078	243951
73141	252898	73125	241813		73110	210164	73110	243971
73172	252856	73172	241807		73157	210161	73157	243938
73219	252902	73204	241778		73188	210173	73188	243935
73250	252940	73250	241796		73235	210186	73235	243924
73297	252943	73282	241768		73266	210216	73266	243922
73329	252963	73329	241804		73313	210209	73313	243891
73375	252936	73360	241834		73344	210218	73344	243912
73407	252938	73407	241803		73391	210216	73391	243922
73454	252948	73454	241818		73438	210243	73438	243911
73500	252912	73485	241935		73469	210236	73469	243898
73532	252940	73532	242353		73516	210253	73516	243885
73579	252952	73563	242249		73547	210275	73547	243882
73610	252951	73610	242102		73594	210300	73594	243894
73657	252952	73641	242067		73625	210310	73625	243896
73688	252978	73688	242028		73672	210306	73672	243890
73735	252955	73719	242061		73703	210307	73719	243893
73782	252919	73766	242063		73750	210323	73750	243885
73813	252932	73813	242003		73797	210330	73797	243888
73860	252964	73844	241952		73828	210359	73828	243883
73891	252949	73891	241964		73875	210360	73875	243887
73938	253010	73922	242001		73907	210380	73907	243891
73969	252979	73969	242031		73953	210375	73953	243877
74016	252927	74000	242084		73985	210389	73985	243892
74047	252960	74047	242057		74032	210394	74032	243853
74094	252947	74094	242090		74063	210411	74078	243864
74141	252965	74125	242069		74110	210431	74110	243849
74172	252957	74172	242083		74157	210461	74157	243857
74219	252931	74204	242079		74188	210464	74188	243851
74250	252952	74250	242062		74235	210478	74235	243846
74297	252981	74282	242124		74266	210475	74266	243847
74329	252921	74329	242148		74313	210475	74313	243867
74375	252920	74360	242147		74344	210474	74344	243868
74407	252886	74407	242144		74391	210517	74391	243841
74454	252870	74454	242114		74438	210534	74438	243840
74500	252942	74485	242120		74469	210518	74469	243834
74532	252943	74532	242117		74516	210543	74516	243828
74579	252955	74563	242110		74547	210549	74547	243847
74610	252948	74610	242174		74594	210561	74594	243859
74657	252912	74641	242187		74625	210564	74625	243850
74688	252890	74688	242187		74672	210594	74672	243848
74735	252851	74719	242168		74703	210596	74719	243838
74782	252886	74766	242156		74750	210624	74750	243848
74813	252903	74813	242162		74797	210626	74797	243813
74860	252925	74844	242172		74828	210637	74828	243837
74891	252911	74891	242197		74875	210625	74875	243841
74938	252906	74922	242280		74907	210630	74907	243831
74969	252880	74969	242265		74953	210637	74953	243826
75016	252888	75000	242272		74985	210652	74985	243800
75047	252908	75047	242236		75032	210654	75032	243803
75094	252919	75094	242253		75063	210686	75078	243800
75141	252871	75125	242241		75110	210681	75110	243793
75172	252888	75172	242291		75157	210697	75157	243783
75219	252871	75204	242304		75188	210688	75188	243797
75250	252856	75250	242291		75235	210705	75235	243795
75297	252877	75282	242302		75266	210733	75266	243803
75329	252838	75329	242295		75313	210741	75313	243801
75375	252868	75360	242302		75344	210763	75344	243795
75407	252857	75407	242354		75391	210782	75391	243773
75454	252836	75454	242396		75438	210772	75438	243761
75500	252787	75485	242335		75469	210787	75469	243766
75532	252826	75532	242393		75516	210798	75516	243778
75579	252812	75563	242427		75547	210791	75547	243785
75610	252815	75610	242393		75594	210820	75594	243772
75657	252811	75641	242399		75625	210828	75625	243759
75688	252859	75688	242451		75672	210863	75672	243762
75735	252822	75719	242528		75703	210875	75719	243758
75782	252839	75766	242524		75750	210878	75750	243764
75813	252786	75813	242403		75797	210876	75797	243773
75860	252770	75844	242478		75828	210871	75828	243789
75891	252763	75891	242445		75875	210895	75875	243757
75938	252818	75922	242379		75907	210917	75907	243742
75969	252781	75969	242489		75953	210917	75953	243755
76016	252792	76000	242586		75985	210916	75985	243740
76047	252797	76047	242720		76032	210928	76032	243757
76094	252780	76094	242516		76063	210907	76078	243741
76141	252763	76125	242474		76110	210914	76110	243760
76172	252737	76172	242551		76157	210935	76157	243751
76219	252758	76204	242490		76188	210930	76188	243740
76250	252795	76250	242531		76235	210949	76235	243751
76297	252775	76282	242674		76266	210972	76266	243755
76329	252818	76329	242826		76313	210986	76313	243723
76375	252790	76360	242769		76344	210965	76344	243742
76407	252764	76407	242479		76391	210921	76391	243736
76454	252765	76454	242631		76438	210927	76438	243734
76500	252740	76485	242638		76469	210945	76469	243706
76532	252773	76532	242604		76516	210977	76516	243715
76579	252790	76563	242726		76547	210965	76547	243709
76610	252790	76610	242864		76594	210985	76594	243702
76657	252802	76641	242891		76625	210983	76625	243703
76688	252785	76688	242588		76672	210927	76672	243702
76735	252764	76719	242579		76703	210918	76719	243708
76782	252769	76766	242700		76750	210934	76750	243714
76813	252767	76813	242684		76797	210938	76797	243704
76860	252787	76844	242712		76828	210953	76828	243677
76891	252795	76891	242774		76875	210985	76875	243642
76938	252836	76922	242933		76907	210953	76907	243675
76969	252773	76969	242894		76953	210920	76953	243661
77016	252784	77000	242560		76985	210873	76985	243644
77047	252742	77047	242669		77032	210859	77032	243647
77094	252740	77094	242678		77063	210864	77078	243631
77141	252749	77125	242699		77110	210893	77110	243612
77172	252726	77172	242775		77157	210901	77157	243610
77219	252757	77204	242840		77188	210939	77188	243605
77250	252773	77250	242978		77235	210926	77235	243600
77297	252744	77282	242810		77266	210866	77266	243587
77329	252740	77329	242629		77313	210831	77313	243583
77375	252699	77360	242710		77344	210822	77344	243574
77407	252729	77407	242713		77391	210815	77391	243562
77454	252776	77454	242797		77438	210831	77438	243556
77500	252756	77485	242847		77469	210894	77469	243572
77532	252787	77532	242886		77516	210946	77516	243559
77579	252762	77563	242926		77547	210923	77547	243552
77610	252753	77610	242702		77594	210847	77594	243567
77657	252753	77641	242648		77625	210790	77625	243551
77688	252749	77688	242743		77672	210797	77672	243557
77735	252773	77719	242696		77703	210785	77719	243537
77782	252773	77766	242757		77750	210823	77750	243548
77813	252757	77813	242817		77797	210877	77797	243528
77860	252809	77844	242856		77828	210862	77828	243527
77891	252823	77891	242866		77875	210821	77875	243552
77938	252796	77922	242670		77907	210752	77907	243535
77969	252759	77969	242734		77953	210707	77953	243538
78016	252774	78000	242683		77985	210704	77985	243516
78047	252791	78047	242681		78032	210726	78032	243516
78094	252825	78094	242812		78063	210766	78078	243488
78141	252827	78125	242892		78110	210826	78110	243516
78172	252831	78172	242898		78157	210788	78157	243522
78219	252785	78204	242693		78188	210713	78188	243526
78250	252793	78250	242683		78235	210659	78235	243540
78297	252755	78282	242713		78266	210661	78266	243542
78329	252769	78329	242678		78313	210661	78313	243539
78375	252763	78360	242756		78344	210673	78344	243541
78407	252801	78407	242815		78391	210739	78391	243555
78454	252818	78454	242896		78438	210757	78438	243586
78500	252751	78485	242789		78469	210700	78469	243564
78532	252724	78532	242661		78516	210624	78516	243568
78579	252713	78563	242728		78547	210602	78547	243572
78610	252743	78610	242682		78594	210603	78594	243567
78657	252740	78641	242719		78625	210634	78625	243567
78688	252738	78688	242826		78672	210700	78672	243556
78735	252745	78719	242883		78703	210713	78719	243572
78782	252696	78766	242791		78750	210649	78750	243554
78813	252704	78813	242649		78797	210598	78797	243577
78860	252680	78844	242717		78828	210559	78828	243573
78891	252662	78891	242702		78875	210565	78875	243581
78938	252698	78922	242704		78907	210597	78907	243577
78969	252651	78969	242818		78953	210618	78953	243560
79016	252662	79000	242855		78985	210649	78985	243579
79047	252658	79047	242815		79032	210594	79032	243569
79094	252686	79094	242664		79063	210536	79078	243578
79141	252670	79125	242661		79110	210500	79110	243574
79172	252645	79172	242701		79157	210483	79157	243573
79219	252662	79204	242660		79188	210483	79188	243568
79250	252646	79250	242740		79235	210543	79235	243580
79297	252665	79282	242792		79266	210587	79266	243585
79329	252699	79329	242827		79313	210552	79313	243582
79375	252674	79360	242718		79344	210467	79344	243586
79407	252619	79407	242608		79391	210435	79391	243593
79454	252630	79454	242696		79438	210394	79438	243587
79500	252629	79485	242645		79469	210423	79469	243585
79532	252644	79532	242703		79516	210462	79516	243573
79579	252628	79563	242729		79547	210505	79547	243572
79610	252659	79610	242746		79594	210503	79594	243568
79657	252684	79641	242748		79625	210446	79625	243580
79688	252629	79688	242628		79672	210392	79672	243580
79735	252615	79719	242613		79703	210356	79719	243574
79782	252587	79766	242670		79750	210347	79750	243570
79813	252598	79813	242660		79797	210363	79797	243577
79860	252636	79844	242693		79828	210407	79828	243564
79891	252649	79891	242688		79875	210421	79875	243570
79938	252651	79922	242702		79907	210384	79907	243549
79969	252596	79969	242648		79953	210346	79953	243558
80016	252645	80000	242564		79985	210306	79985	243553
80047	252649	80047	242636		80032	210261	80032	243559
80094	252631	80094	242609		80063	210244	80078	243557
80141	252644	80125	242634		80110	210274	80110	243568
80172	252625	80172	242633		80157	210302	80157	243554
80219	252641	80204	242644		80188	210324	80188	243544
80250	252681	80250	242635		80235	210307	80235	243529
80297	252662	80282	242542		80266	210256	80266	243556
80329	252658	80329	242564		80313	210197	80313	243549
80375	252641	80360	242636		80344	210161	80344	243540
80407	252638	80407	242586		80391	210166	80391	243521
80454	252632	80454	242606		80438	210182	80438	243518
80500	252661	80485	242623		80469	210271	80469	243501
80532	252657	80532	242620		80516	210287	80516	243479
80579	252692	80563	242598		80547	210232	80547	243490
80610	252710	80610	242549		80594	210183	80594	243497
80657	252681	80641	242562		80625	210144	80625	243504
80688	252702	80688	242588		80672	210122	80672	243470
80735	252713	80719	242579		80703	210124	80719	243460
80782	252734	80766	242618		80750	210161	80750	243455
80813	252753	80813	242595		80797	210230	80797	243476
80860	252713	80844	242597		80828	210204	80828	243469
80891	252665	80891	242574		80875	210176	80875	243488
80938	252664	80922	242507		80907	210099	80907	243467
80969	252666	80969	242534		80953	210072	80953	243455
81016	252661	81000	242513		80985	210043	80985	243465
81047	252659	81047	242555		81032	210045	81032	243457
81094	252665	81094	242556		81063	210084	81078	243458
81141	252625	81125	242553		81110	210151	81110	243453
81172	252629	81172	242561		81157	210120	81157	243454
81219	252602	81204	242484		81188	210062	81188	243420
81250	252650	81250	242485		81235	210015	81235	243431
81297	252612	81282	242492		81266	209988	81266	243433
81329	252630	81329	242499		81313	209974	81313	243423
81375	252626	81360	242489		81344	209991	81344	243407
81407	252626	81407	242529		81391	210073	81391	243395
81454	252578	81454	242517		81438	210060	81438	243395
81500	252569	81485	242490		81469	210031	81469	243383
81532	252559	81532	242452		81516	209971	81516	243389
81579	252599	81563	242482		81547	209957	81547	243399
81610	252560	81610	242452		81594	209931	81594	243373
81657	252594	81641	242488		81625	209939	81625	243370
81688	252579	81688	242495		81672	210001	81672	243356
81735	252588	81719	242483		81703	209996	81719	243348
81782	252594	81766	242481		81750	209965	81750	243346
81813	252530	81813	242432		81797	209923	81797	243355
81860	252518	81844	242461		81828	209885	81828	243343
81891	252488	81891	242443		81875	209851	81875	243339
81938	252518	81922	242444		81907	209898	81907	243314
81969	252553	81969	242470		81953	209938	81953	243318
82016	252526	82000	242464		81985	209940	81985	243308
82047	252540	82047	242476		82032	209905	82032	243294
82094	252533	82094	242433		82063	209876	82078	243314
82141	252473	82125	242424		82110	209823	82110	243308
82172	252484	82172	242409		82157	209804	82157	243315
82219	252494	82204	242408		82188	209799	82188	243309
82250	252479	82250	242414		82235	209861	82235	243287
82297	252495	82282	242452		82266	209887	82266	243306
82329	252483	82329	242432		82313	209850	82313	243297
82375	252466	82360	242401		82344	209836	82344	243286
82407	252449	82407	242376		82391	209805	82391	243284
82454	252427	82454	242406		82438	209762	82438	243282
82500	252467	82485	242379		82469	209755	82469	243289
82532	252444	82532	242412		82516	209816	82516	243273
82579	252445	82563	242371		82547	209842	82547	243269
82610	252442	82610	242399		82594	209831	82594	243275
82657	252455	82641	242370		82625	209797	82625	243268
82688	252439	82688	242342		82672	209746	82672	243266
82735	252409	82719	242350		82703	209712	82719	243297
82782	252414	82766	242366		82750	209686	82750	243293
82813	252383	82813	242376		82797	209681	82797	243281
82860	252385	82844	242359		82828	209722	82828	243261
82891	252393	82891	242343		82875	209761	82875	243262
82938	252428	82922	242367		82907	209734	82907	243241
82969	252407	82969	242366		82953	209717	82953	243247
83016	252410	83000	242329		82985	209669	82985	243252
83047	252376	83047	242340		83032	209647	83032	243241
83094	252374	83094	242325		83063	209605	83078	243247
83141	252373	83125	242325		83110	209622	83110	243227
83172	252409	83172	242304		83157	209669	83157	243241
83219	252424	83204	242337		83188	209709	83188	243214
83250	252407	83250	242329		83235	209646	83235	243222
83297	252443	83282	242300		83266	209615	83266	243215
83329	252388	83329	242291		83313	209582	83313	243229
83375	252382	83360	242313		83344	209553	83344	243205
83407	252398	83407	242290		83391	209545	83391	243208
83454	252397	83454	242297		83438	209559	83438	243207
83500	252444	83485	242290		83469	209615	83469	243202
83532	252425	83532	242303		83516	209619	83516	243183
83579	252409	83563	242276		83547	209584	83547	243214
83610	252411	83610	242282		83594	209552	83594	243205
83657	252394	83641	242273		83625	209518	83625	243201
83688	252434	83688	242265		83672	209487	83672	243205
83735	252428	83719	242292		83703	209500	83719	243205
83782	252428	83766	242271		83750	209525	83750	243215
83813	252428	83813	242257		83797	209581	83797	243215
83860	252441	83844	242265		83828	209577	83828	243196
83891	252423	83891	242242		83875	209539	83875	243213
83938	252445	83922	242246		83907	209531	83907	243212
83969	252410	83969	242251		83953	209480	83953	243224
84016	252413	84000	242224		83985	209458	83985	243207
84047	252399	84047	242257		84032	209464	84032	243206
84094	252420	84094	242226		84063	209485	84078	243209
84141	252429	84125	242243		84110	209547	84110	243196
84172	252425	84172	242247		84157	209539	84157	243197
84219	252406	84204	242215		84188	209501	84188	243199
84250	252386	84250	242223		84235	209492	84235	243197
84297	252385	84282	242211		84266	209464	84266	243200
84329	252411	84329	242228		84313	209437	84313	243196
84375	252403	84360	242197		84344	209433	84344	243188
84407	252417	84407	242214		84391	209481	84391	243196
84454	252432	84454	242229		84438	209498	84438	243196
84500	252375	84485	242198		84469	209455	84469	243220
84532	252378	84532	242210		84516	209435	84516	243211
84579	252364	84563	242213		84547	209412	84547	243202
84610	252360	84610	242204		84594	209401	84594	243200
84657	252391	84641	242233		84625	209391	84625	243214
84688	252421	84688	242225		84672	209448	84672	243192
84735	252433	84719	242215		84703	209456	84719	243207
84782	252415	84766	242226		84750	209437	84750	243213
84813	252382	84813	242219		84797	209409	84797	243222
84860	252382	84844	242232		84828	209369	84828	243202
84891	252374	84891	242199		84875	209358	84875	243222
84938	252409	84922	242197		84907	209372	84907	243205
84969	252391	84969	242202		84953	209408	84953	243190
85016	252388	85000	242191		84985	209414	84985	243192
85047	252422	85047	242179		85032	209406	85032	243207
85094	252375	85094	242203		85063	209374	85078	243189
85141	252390	85125	242223		85110	209361	85110	243185
85172	252349	85172	242200		85157	209352	85157	243169
85219	252347	85204	242216		85188	209324	85188	243182
85250	252366	85250	242207		85235	209367	85235	243163
85297	252369	85282	242202		85266	209387	85266	243160
85329	252347	85329	242219		85313	209386	85313	243158
85375	252368	85360	242187		85344	209357	85344	243158
85407	252324	85407	242225		85391	209323	85391	243186
85454	252319	85454	242219		85438	209298	85438	243165
85500	252339	85485	242165		85469	209272	85469	243178
85532	252336	85532	242187		85516	209311	85516	243140
85579	252312	85563	242169		85547	209330	85547	243155
85610	252357	85610	242174		85594	209343	85594	243160
85657	252383	85641	242207		85625	209318	85625	243157
85688	252313	85688	242154		85672	209315	85672	243151
85735	252315	85719	242168		85703	209257	85719	243148
85782	252308	85766	242118		85750	209261	85750	243153
85813	252319	85813	242123		85797	209253	85797	243146
85860	252309	85844	242135		85828	209255	85828	243164
85891	252345	85891	242138		85875	209297	85875	243141
85938	252335	85922	242109		85907	209278	85907	243151
85969	252326	85969	242124		85953	209255	85953	243163
86016	252332	86000	242125		85985	209256	85985	243152
86047	252317	86047	242126		86032	209236	86032	243142
86094	252321	86094	242113		86063	209221	86078	243159
86141	252276	86125	242104		86110	209228	86110	243157
86172	252310	86172	242098		86157	209263	86157	243128
86219	252298	86204	242104		86188	209278	86188	243143
86250	252296	86250	242075		86235	209280	86235	243126
86297	252270	86282	242073		86266	209254	86266	243155
86329	252285	86329	242108		86313	209240	86313	243136
86375	252237	86360	242096		86344	209212	86344	243144
86407	252241	86407	242055		86391	209204	86391	243135
86454	252196	86454	242054		86438	209236	86438	243128
86500	252205	86485	242043		86469	209255	86469	243111
86532	252199	86532	242062		86516	209263	86516	243124
86579	252236	86563	242051		86547	209246	86547	243118
86610	252242	86610	242064		86594	209208	86594	243126
86657	252213	86641	242078		86625	209211	86625	243144
86688	252187	86688	242037		86672	209173	86672	243128
86735	252200	86719	242055		86703	209155	86719	243125
86782	252188	86766	242022		86750	209160	86750	243110
86813	252232	86813	242027		86797	209209	86797	243144
86860	252187	86844	242028		86828	209195	86828	243114
86891	252202	86891	242044		86875	209181	86875	243133
86938	252188	86922	242046		86907	209174	86907	243126
86969	252163	86969	242011		86953	209156	86953	243121
87016	252171	87000	242029		86985	209167	86985	243120
[truncated: 13,076 more rows]

[truncated: 9 more sheets: 6E-H, 6I, 7A-B, 8A-C, 9A, 9B, 9C, 9D, 9E]
